# Supplementary material for: Systematic analysis of cilia characteristics and Hedgehog signaling in five immortal cell lines
Source: PLoS One. 2022 Dec 29;17(12):e0266433. doi: 10.1371/journal.pone.0266433 (PMC9799305; doi:10.1371/journal.pone.0266433)
Supplement: S1 Data — (XLSX) [file pone.0266433.s005.xlsx]

## Sheet: Fig 1A
ARPE-19																		HEK293T																		hTERT RPE
		cilia	cells	proportion				cilia	cells	proportion				cilia	cells	proportion				cilia	cells	proportion				cilia	cells	proportion				cilia	cells	proportion				cilia	cells	proportion				cilia	cells	proportion
ARPE19 Batch 1	0hr	164	9	5.4878		ARPE19 Batch 2	0hr	136	10	7.35294		ARPE19 Batch 3	0hr	197	15	7.61421		HEK Batch 1	0hr	403	12	2.97767		HEK Batch 2	0hr	257	7	2.72374		HEK Batch 3	0hr	151	2	1.3245		hTERT RPE Batch 1	0hr	123	0	0		hTERT RPE Batch 2	0hr	133	0	0		hTERT RPE Batch 3	0hr
	8hr	188	16	8.51064			8hr	180	15	8.33333			8hr	203	21	10.3448			24hr	465	7	1.50538			24hr	340	9	2.64706			24hr	239	14	5.85774			8hr	208	5	2.40385			8hr	163	11	6.74847			8hr
	16hr	280	123	43.9286			16hr	206	16	7.76699			16hr	326	45	13.8037			48hr	503	17	3.37972			48hr	303	6	1.9802			48hr	357	24	6.72269			16hr	189	70	37.037			16hr	261	76	29.1188			16hr
	24hr	228	106	46.4912			24hr	327	79	24.159			24hr	237	86	36.2869			72hr	516	13	2.51938			72hr	487	23	4.72279			72hr	220	18	8.18182			24hr	174	85	48.8506			24hr	136	83	61.0294			24hr
	48hr	232	137	59.0517			48hr	351	151	43.0199			48hr	244	112	45.9016																					48hr	200	132	66			48hr	210	171	81.4286			48hr
	72hr	189	131	69.3122			72hr	325	186	57.2308			72hr	324	166	51.2346																					72hr	174	134	77.0115			72hr	143	94	65.7343			72hr
	96hr	222	127	57.2072			96hr	259	176	67.9537			96hr	304	171	56.25																					96hr	261	205	78.5441			96hr	206	165	80.0971			96hr
[truncated: 38 more columns]

## Sheet: Fig 1B
ARPE-19								HEK293T					hTERT RPE-1								NIH/3T3								SH-SY5Y
0 hr	8 hr	16 hr	24 hr	48 hr	72 hr	96 hr		0 hr	24hr	48hr	72hr		0 hr	8 hr	16 hr	24 hr	48 hr	72 hr	96 hr		0 hr	8 hr	16 hr	24 hr	48 hr	72 hr	96 hr		0 hr	8 hr	16 hr	24 hr	48 hr	72 hr	96 hr	120 hr	144 hr
1.049	5.487	1.61	1.585	1.96	1.483	4.626		2.002	2.726	3.291	1.893		3.545	5.907	5.603	3.343	4.347	4.312	4.212		2.864	2.235	2.839	1.79	4.304	2.769	1.97		1.313	3.513	1.133	1.561	0.886	1.133	1.621	1.211	1.024
2.659	1.73	1.653	4.195	0.929	3.054	3.912		1.338	1.073	3.785	3.658		2.192	3.545	4.167	2.832	3.57	2.906	2.062		3.697	2.524	1.783	1.483	1.236	3.57	2.175		2.08	1.501	0.759	1.405	0.989	2.309	2.514	1.483	1.091
1.458	3.648	3.34	1.126	1.917	4.237	3.75		1.518	2.839	0.434	2.232		3.358	3.34	4.354	1.193	3.563	3.351	2.387		2.157	1.748	3.598	3.665	2.811	1.133	1.96		2.769	2.839	2.994	1.313	0.724	2.2	1.218	1.176	1.338
1.663	2.567	2.609	2.447	2.899	3.591	4.791		2.464	1.465	2.846	0.904		3.026	2.055	4.964	3.503	4.566	2.676	3.612		2.284	3.972	2.097	2.779	4.022	0.844	3.118		1.423	0.886	2.327	0.639	2.412	1.501	1.176	0.964	0.801
2.712	2.941	3.7	4.452	0.699	3.845	3.588		0.742	1.808	2.634	1.151		2.931	1.868	2.062	5.141	1.158	3.238	2.821		1.441	3.778	2.539	2.676	2.302	1.663	2.712		1.338	2.524	1.55	1.61		2.899	1.755	0.989	1.211
3.22	4.647	4.587	3.485	1.157	2.744	3.648		0.826	2.804	2.839	2.874		3.051	4.534	3.008	2.242	4.032	3.231	4.11		1.882	1.808	2.472	0.964	3.513	2.616	3.305			1.73	1.133	1.645		2.362	1.833	1.049
1.79	1.049	4.619	3.316	1.278	2.754	3.316		0.964	1.031	3.266	3.64		2.012	3.538	3.82	4.287	3.912	3.69	2.761		2.472	1.67	2.437	2.976	4.1	2.207	3.376			0.699	0.946	2.447			1.705	1.67
0.597	0.699	3.068	3.743	4.721	1.398	4.869		1.458	0.844	1.356	4.1		2.624	4.142	2.627	2.242	3.513	3.22	1.783		4.142	4.739	2.644	2.464	1.857	2.994	2.729			1.85	1.416	2.352			1.091
1.833	3.291	4.209	4.569	6.246	1.96	3.248		0.946	1.278	1.681	2.157		2.532	3.792	3.665	4.05	3.683	4.364	3.835		2.754	2.242	3.206	3.418	2.097	2.719	0.946			1.133	2.507	1.193
2.916	2.846	4.325	2.856	2.864	1.585	0.801		0.41	1.169	1.211	1.833		2.652	2.429	4.029	4.047	1.338	5.226	2.514		3.376	1.857	3.076	2.786	3.054	1.031	3.033			1.006	2.404	1.006
2.14	1.398	2.832	1.151	4.509	3.718	4.025		3.937	0.971	2.479			3.181	2.984	3.725	1.833	4.043	3.912	4.809		1.765	3.196	2.592	2.404	4.107	3.121	1.151			1.356	0.921
1.808	3.411	1.236	1.066	6.007	3.425	2.574		0.614	0.904	3.044			3.054	2.157	3.898	3.485	2.811	3.28	3.428		2.832	2.292	2.549	2.796	3.128	2.072	2.394			1.373	1.381
2.472	2.404	3.64	0.801	2.037	2.574	4.279		3.425	2.08	2.2			6.296	0.886	2.454	1.917	2.892	3.792	3.852		2.676	1.808	2.26	2.32	3.153	2.641	2.769			1.066	1.381
2.08	2.881	2.832	2.217	5.681	3.598	2.804		1.066	4.322	1.568			2.242	3.376	5.543	5.558	3.672	3.768	3.036		2.352	1.211	2.447	2.641	2.747	2.694	2.08				1.236
0.904	1.875	2.302	4.734	3.121	3.997	2.567		2.217	3.591	3.068			2.072	3.146	2.832	3.136	3.655	4.477	1.603		2.369	1.031	1.97	1.031	4.707	2.871	3.001				0.989
	3.019	2.225	1.773	2.592	1.218	1.193		2.829	4.622	2.2			2.344	2.669	4.322	3.792	3.411	4.152	1.236		3.146	4.067	2.292	1.893	2.157	4.717	3.838				1.116
	2.726	2.157	3.927	4.294	1.73	3.256		1.977	2.804				2.012	2.574	3.93	3.538	3.146	2.369	1.253		2.786	2.549	3.69	2.687	3.164	3.718	3.058				1.96
	2.429	1.585	6.002	4.587	3.845	3.93		1.031	3.418				2.627	2.454	4.269	5.116	3.068	3.52	3.51		2.189	3.947	1.458	3.92	2.447	3.468	4.382
	4.159	3.188	3.753	1.748	3.648	3.153		1.543	3.044				2.464	3.46	3.898	3.503	4.145	4.534	3.937		3.076	2.821	2.899	2.669	4.142	2.609	1.603
	4.749	4.202	3.443	4.696	2.037	1.049		2.175	1.338				2.581	3.648	4.647	4.272	3.803	1.133	3.291		1.73	2.532	1.688	2.429	2.14	3.093	1.705
	3.887	2.002	4.834	3.333	3.845	1.381		1.663	2.08				2.454	4.841	4.272	2.327	3.164	0.759	1.688		2.796	1.603	2.659	2.796	2.761	2.2	2.2
	3.803	4.572	1.885	3.443	3.598	1.518		1.995	5.071				2.404	3.57	3.161	3.436	5.031	2.687	1.476		2.225	0.494	3.538	4.639	2.422	2.539	2.09
		3.196		5.388	4.269	0.929		4.092	3.506				2.394	4.509	3.665	3.887	4.272	3.555	4.901		2.394	2.874	1.193	3.485	2.729	1.808	2.888
		4.848		4.512	1.688	3.573		2.045	0.886				2.549	3.22	3.708	1.441	3.001	4.572	3.223		2.507	3.983	1.441	4.11	2.309	2.744	2.892
		5.314		3.213	2.337	4.661		1.236	1.501				3.446	3.665	4.407	3.905	2.352	2.744	3.161		3.648	2.242	2.309	2.549	1.748	3.001	2.334
		4.594		3.528	4.791	2.676		1.441	1.688				2.242	5.41	2.087	2.394	4.075	3.111	2.327		2.002	2.012	3.079	2.507	3.513	3.573	3.298
		1.176		2.412	2.779	2.634		2.482	2.736				2.772	2.864	0.861	3.393	4.759	3.708	2.916		2.062	1.885	2.892	3.223	2.497	3.905	2.309
		1.398		1.373	4.647	3.82		1.398	2.472				3.63	2.472	4.891	5.268	3.001	3.775	2.327		2.931	1.893	2.369	4.364	2.659	3.086	2.567
		3.887		3.58	4.551	6.687		4.502	3.4				2.344	4.756	3.323	4.961	3.962	5.098	4.467		2.888	1.236	3.156	4.347	3.199	3.528	3.732
		1.96		1.603	4.834	3.478		2.2	1.713				2.362	1.67	1.9	4.177	2.888	3.104	3.453		3.92	0.989	2.38	2.207	2.539	3.061	2.037
		2.412		4.724	4.919	3.358		2.292	4.057				2.849	1.271	4.347	3.213	3.471	2.387	4.244		2.352	5.011	2.225	2.684	3.323	3.513	2.055
		4.142		2.916	2.616	6.497		2.779	4.449				0.512	2.327	3.206	4.434	2.422	4.399	3.181		2.242	3.171	1.663	2.846	1.748	3.256	2.574
		2.284		2.404	2.302	4.219		1.995	2.242				3.411	2.055	2.274	2.761	2.624	3.57	4.06		2.429	1.253	2.584	2.32	3.852	3.068	1.561
		0.597		4.671	2.32	1.543		1.116	3.079				2.719	2.976	2.948	4.509	3.351	4.255	3.588		2.217	3.118	2.002	0.844	3.079	2.881	2.712
		1.953		3.111	3.188	3.503		3.965	1.423				2.369	1.755	3.298	4.336	4.17	2.429	4.032		2.404	2.839	1.663	2.175	2.772	2.362	3.068
		1.501		3.365	3.665	2.634		1.645	1.603				1.628	3.715	1.61	5.657	5.251	3.178	4.11		1.006	4.025	2.712	1.833	3.471	4.816	2.012
		2.165		3.735	4.304	4.23		1.868	3.104				2.557	2.394	4.364	4.647	2.684	3.411	2.747		2.002	2.072	3.111	3.612	1.85	2.147	2.284
		7.093		1.006	1.96	3.915		1.006	1.543				3.792	1.893	2.959	3.4	3.001	4.484	1.67		2.539	2.242	1.398	2.337	1.398	2.627	2.941
		3.923		4.897	2.701	4.554		1.465	2.881				2.387	1.193	1.995	4.742	1.321	6.394	3.683		4.124	2.924	3.28	1.338	3.136	2.549	2.454
		5.945		1.868	1.483	2.062		2.437					2.704	3.51	3.895	3.795	2.864	1.628	2.225		2.225	2.387	1.935	2.097	3.153	1.031	2.277
		3.153		4.018	1.133	3.633		2.377					1.96	3.061	2.991	5.787	4.272	3.393	3.383		2.14	1.97	2.302	2.32	2.729	3.972	2.687
				4.244	4.597	2.464		2.062					2.856	4.174	2.292	3.88	4.004	5.657	3.248		2.309	2.327	3.358	2.931	2.814	2.786	2.814
				3.273	5.338	4.714		3.453					2.037	2.055	1.193	3.52	3.181	2.924	2.856		1.893	2.609	3.171	1.278	3.488	2.115	3.506
				2.574	5.37	2.701		0.946					2.097	1.381	3.188	0.844	5.3	4.449	3.672		2.394	1.331	1.857	2.235	2.871	4.145	2.189
				0.717	3.775	4.237							2.906	2.479	2.634	3.376	3.75	2.267	0.452		2.32	4.167	2.641	3.87	2.627	2.634	2.037
				3.376	4.491	5.321							3.164	1.381	2.479	1.653	2.916	2.627	4		2.779	2.581	1.236	3.316	2.497	2.147	2.2
				2.916	4.746	2.182							3.079	2.394	2.26	2.616	5.583	3.033	3.093		2.796	2.387	2.404	3.683	2.634	2.232	3.188
				3.146	2.437	4.417							2.115	3.425	4.894	3.637	2.327	5.575	3.358		2.165	1.79	4.152	3.121	3.468	3.485	0.759
				2.404	3.803	3.241							3.033	4.304	3.605	3.213	3.34	3.171	2.404		2.966	1.85	1.755	2.676	2.225	2.881	2.804
				4.619	1.423	2.165							2.584	1.953	3.785	4.597	2.072	2.769	1.561		2.712	2.404	3.181	2.676	4.082	3.418	2.08
				2.055	3.792	0.946							2.122	1.313	3.136	4.205	2.779	2.804	4.234		2.192	1.483	1.67	2.334	2.482	3.051	2.284
				1.585	2.959	3.223							2.44	2.08	4.255	3.75	3.076	5.218	1.723		3.213	2.592	2.267	4.209	3.443	1.737	2.634
				4.205	3.98	0.657							1.229	3.842	3.343	4.597	2.786	3.386	2.267		3.732	4.287	1.928	1.109	3.785	2.736	2.892
				2.829	4.272	4.883							2.14	1.031	3.795	3.743	2.948	3.061	2.549		2.599	1.833	1.755	3.468	4.474	3.104	2.839
				4.339	2.652	4.964							3.94	2.761	0.784	4.597	3.753	4.212	2.147		1.381	2.736	3.623	2.32	2.387	3.351	1.441
				3.351	4.167								1.133	2.44	2.796	3.987	3.545	3.178	3.598		3.273	2.454	3.196	1.875	3.58	2.669	2.284
				2.532	2.002								1.9	1.815	3.658	4.749	1.543	5.346	4.516		2.249	2.404	1.653	2.719	2.309	2.14	2.567
				1.296	3.623								2.217	1.381	3.987	3.485	2.045	4.876	5.603		3.46	2.122	2.592	3.997	2.337	3.241	5.745
				2.821	0.929								2.14	2.811	3.393	2.659	1.705	3.206	3.98		2.002	2.38	1.695	2.242	3.52	3.093	3.111
				1.031	2.934								2.899	3.326	3.436	2.856	3.026	1.568	3.386		2.165	1.885	2.38	2.387	1.833	2.182	1.917
				3.605	2.532								2.704	3.086	3.768	3.753	2.754	4.41	3.358			1.893	3.016	3.096	3.051	2.959	3.026
				3.775	1.031								3.164	3.598	3.905	1.857	2.874	3.545	3.675			2.874	2.302	1.935	3.863	2.2	2.437
				5.332	4.587								1.398	4.35	3.887	2.634	2.189	4.064	3.668			1.561	2.454	1.653	3.351	1.97	2.652
				1.773	3.69								2.984	1.857	2.634	4.117	3.972	2.984	3.044			1.815	1.875	3.411	3.718	2.659	2.584
				1.133	3.351								3.206	4.11	3.393	2.684	3.887	3.136	2.906			2.217	2.726	2.669	2.362	3.121	2.832
				1.109	1.465								2.32	1.465	3.76	3.827	4.414	3.74	4.661			3.443	2.881	3.368	2.542	3.428	1.953
				2.249	0.971								2.567	3.001	4.449	4.103	3.545	2.761	1.193			1.748	2.32	3.46	3.079	2.789	4.809
				1.73	1.585								3.566		3.648	2.394	3.425	2.295	2.634			1.193	1.151	3.153	1.953	3.563	3.153
				1.85	4.043								1.85			2.284	0.724	4.771	3.34			1.151	2.796	2.581	2.991	1.808	2.225
				2.012	3.708								3.855			3.22	3.231	3.488	2.302			3.079	3.683	3.161	2.796	3.121	1.825
				3.213	3.231								2.249			4.382	2.761	3.223	2.182			2.652	4.06	3.213	2.754	4.124	1.755
				3.28	3.436								2.892			3.365	4.477	3.054	3.298			2.02	3.008	3.001	1.193	4.647	2.796
				0.886	4.117								1.797			3.248	4.043	4.015	3.887			1.977	1.893	1.458	3.086	3.531	3.213
				3.188	4.996								2.616			1.935	3.446	2.581	3.231			1.338	0.494	2.754	3.333	3.46	2.14
				4.919	3.351								2.497			4.085	3.468	2.719	2.599			2.761	2.984	2.027	2.097	1.797	4.092
				5.9	2.959								2.189			2.994	2.744	3.45	2.761			1.476	3.658	2.941	1.296	2.147	2.412
				4.449	4.244								1.568			2.973	1.85	4.262	3.248			3.181	3.4	3.34	2.362	3.256	2.447
				1.875	5.558								2.412			5.385	3.555	1.995	2.352			2.641	2.821	2.489	3.365	3.316	3.316
				2.267	3.34								2.26			3.136	2.899	2.514				2.08	2.888	3.178	1.953	3.552	2.754
				2.796	3.82								2.736				2.959	3.555				1.705	2.779	1.765	3.436	3.026	3.026
				4.117	4.579								2.764				2.761	2.804				2.157	3.061	2.906	1.857	1.815	2.754
				0.579	2.941								2.941				5.752	1.85				1.151	1.833	2.602	3.28	2.976	2.906
					3.164								3.058				3.146	2.761				2.429	1.988	2.429	3.079	2.609	3.358
					1.338								3.658				2.482	5.116				3.068	2.864	1.748	2.284	3.612	4.184
					5.872								3.223				2.599	4.993				2.334	2.539	2.719	1.193	4.279	2.369
					5.942								2.422				3.478	3.403				1.695	1.67	2.14	3.283	2.701	1.797
					3.528								2.839				3.308	3.326				1.073	1.628	3.651	0.844	4.195	2.676
					2.217								2.38				2.719	3.86				2.242	1.977	3.104	2.829	3.139	3.672
					3.76												3.058	3.468				2.02	2.422	3.905	4.12	3.64	2.846
					4.043												1.321	1.748				2.609	2.327	2.182	2.235	4.272	2.761
					4.891												2.839	2.881				3.001	2.292	1.765	3.061	2.959	1.705
					3.443												2.839	3.291				2.26	4.499	1.79	2.888	3.153	2.284
					4.886													3.648				2.327	1.321	3.136	2.524	3.683	2.097
					3.008																	3.033	3.111	2.676	3.161	3.139	0.989
					4.601																	1.338	2.472	3.076	3.64	3.323	2.02
					3.008																	1.236	1.381	1.977	4.05	2.464	2.242
																						1.561	3.418	2.344	3.693	3.136	3.223
																						1.176	2.754	3.146	2.744		3.079
																						1.79	1.568	2.599	3.658		3.016
																						0.639	2.295	2.497	2.309		2.249
																						2.105	3.263	3.061	2.464		3.623
																						0.699	3.573	1.458	2.037		1.953
																						2.532	3.153	2.599	3.199		3.675
																						2.242	2.864	1.995	2.694		3.076
																						1.79	2.362	1.278	3.52		2.309
																						3.001	1.748	2.03	3.358		1.55
																						1.253	2.549	1.713	4.11		2.984
																						2.542	2.736	2.02	4.247		3.206
																						2.676	3.291	1.483	2.055		4.664
																						1.416	3.658	2.454	3.036		3.203
																						1.508	2.627	2.122	2.839		3.033
																						2.242	2.277	0.964	2.839		1.705
																						2.387	3.256	4.184	2.472		3.76
																						1.868	2.207	3.093	2.644		2.829
																						2.839	1.458	3.81	2.973		2.037
																						2.641	1.808	3.061	2.225		3.333
																						2.846	1.645	2.669
																						2.652	1.218	1.585
																						1.398	1.398	1.995
																						2.309	1.603	1.917
																						3.051	3.528	1.815
																						2.931	2.489	1.236
																						2.796	3.136	2.609
																						2.369	3.104	2.874
																						1.151	2.609	3.411
																						1.875	2.984	2.497
																						2.097	2.454	2.412
																						2.242	2.352	4.456
																						2.02	3.044	3.4
																						2.055	2.045	2.334
																						2.881	3.036	3.086
																						1.458	1.621
																						2.744	2.232
																						2.712	1.73
																						1.67	2.175
																						3.308	2.641
																						2.012	2.846
																						1.73	1.405
																						2.507	2.309
																						1.935	2.03
																						0.989	1.73
																						2.122	1.218
																						2.676	2.644
																						2.182	1.755
																						2.189	2.045
																						2.175	2.225
																						1.79	3.256
																						2.521	1.398
																						2.581
																						3.008
																						3.093
																						2.881
																						1.483
																						1.465
																						2.157
																						2.157
																						3.531
																						2.26
																						2.182
																						3.651
																						3.757
																						3.648
																						2.334
																						2.249
																						1.663
																						3.086
																						2.796
																						1.695
																						2.412
																						3.146
																						2.592
																						1.338
																						3.044
																						0.861
																						1.808
																						2.03
																						1.928
																						1.628
																						1.995
																						4.262
																						3.51
																						3.658
																						1.893
																						2.225
																						1.296
																						1.875
																						1.483
																						0.989
																						1.765
																						1.483
																						1.508
																						2.097
																						1.603
																						2.2
																						2.32
																						2.786
																						2.948
																						3.785
																						1.953
																						2.539
																						1.85
																						3.715
																						3.001
																						4.569
																						3.164
																						1.748
																						3.743
																						2.804
																						3.044
																						3.121
																						2.984
																						3.248
																						3.74
																						2.055
																						2.701
																						3.912
																						3.538
																						1.253
																						2.874
																						2.941
																						1.465
																						2.676
																						1.73
																						2.267
																						0.784
																						2.694
																						2.472
																						4.072
																						2.284
																						1.935
																						2.934

## Sheet: Fig 1C
ARPE-19						HEK293T						hTERT RPE						NIH/3T3
		cilia	cells	Proportion				cilia	cells	Proportion				cilia	cells	Proportion				cilia	cells	Proportion
ARPE19 -SAG	B1	154	509	30.2554		HEK -SAG	B1	168	1371	12.2538		hTERT RPE -SAG	B1	284	351	80.9117		NIH3T3 -SAG	B1	150	192	78.125
ARPE19 -SAG	B2	118	346	34.104		HEK -SAG	B2	179	912	19.6272		hTERT RPE -SAG	B2	372	472	78.8136		NIH3T3 -SAG	B2	184	238	77.3109
ARPE19 -SAG	B3	143	415	34.4578		HEK -SAG	B3	130	816	15.9314		hTERT RPE -SAG	B3	167	218	76.6055		NIH3T3 -SAG	B3	102	137	74.4526
ARPE19 +SAG	B1	107	531	20.1507		HEK +SAG	B1	173	1299	13.3179		hTERT RPE +SAG	B1	152	215	70.6977		NIH3T3 +SAG	B1	180	276	65.2174
ARPE19 +SAG	B2	96	427	22.4824		HEK +SAG	B2	109	1231	8.85459		hTERT RPE +SAG	B2	265	349	75.9312		NIH3T3 +SAG	B2	227	320	70.9375
ARPE19 +SAG	B3	124	372	33.3333		HEK +SAG	B3	115	1136	10.1232		hTERT RPE +SAG	B3	152	197	77.1574		NIH3T3 +SAG	B3	126	202	62.3762

## Sheet: Fig 1D
ARPE-19				HEK293T				hTERT RPE				NIH3T3
Batch	Treatment	Length		Batch	Treatment	Length		Batch	Treatment	Length		Batch	Treatment	Length
B1	No SAG	3.531		B1	No SAG	1.49		B1	No SAG	2.552		B1	No SAG	2.686
B1	No SAG	2.914		B1	No SAG	2.591		B1	No SAG	1.652		B1	No SAG	2.375
B1	No SAG	4.526		B1	No SAG	3.236		B1	No SAG	1.49		B1	No SAG	2.308
B1	No SAG	2.953		B1	No SAG	4.455		B1	No SAG	3.987		B1	No SAG	2.914
B1	No SAG	3.665		B1	No SAG	5.895		B1	No SAG	2.135		B1	No SAG	2.981
B1	No SAG	2.725		B1	No SAG	2.925		B1	No SAG	3.531		B1	No SAG	2.591
B1	No SAG	1.463		B1	No SAG	2.992		B1	No SAG	3.425		B1	No SAG	2.013
B1	No SAG	2.041		B1	No SAG	3.531		B1	No SAG	3.17		B1	No SAG	1.624
B1	No SAG	4.593		B1	No SAG	2.202		B1	No SAG	2.764		B1	No SAG	1.396
B1	No SAG	2.43		B1	No SAG	4.593		B1	No SAG	2.619		B1	No SAG	2.403
B1	No SAG	1.758		B1	No SAG	4.983		B1	No SAG	1.88		B1	No SAG	3.382
B1	No SAG	2.297		B1	No SAG	2.686		B1	No SAG	2.269		B1	No SAG	3.331
B1	No SAG	2.202		B1	No SAG	4.338		B1	No SAG	4.176		B1	No SAG	2.631
B1	No SAG	3.598		B1	No SAG	1.88		B1	No SAG	3.087		B1	No SAG	2.564
B1	No SAG	3.409		B1	No SAG	4.365		B1	No SAG	3.17		B1	No SAG	1.907
B1	No SAG	5.372		B1	No SAG	2.202		B1	No SAG	2.241		B1	No SAG	2.175
B1	No SAG	4.499		B1	No SAG	4.027		B1	No SAG	3.087		B1	No SAG	3.425
B1	No SAG	2.953		B1	No SAG	2.041		B1	No SAG	3.315		B1	No SAG	3.854
B1	No SAG	3.693		B1	No SAG	1.53		B1	No SAG	2.697		B1	No SAG	2.486
B1	No SAG	4.9		B1	No SAG	1.301		B1	No SAG	2.442		B1	No SAG	2.324
B1	No SAG	3.921		B1	No SAG	5.25		B1	No SAG	4.349		B1	No SAG	1.974
B1	No SAG	3.02		B1	No SAG	2.43		B1	No SAG	2.469		B1	No SAG	2.43
B1	No SAG	5.466		B1	No SAG	2.096		B1	No SAG	1.852		B1	No SAG	3.276
B1	No SAG	2.564		B1	No SAG	1.679		B1	No SAG	3.153		B1	No SAG	3.02
B1	No SAG	2.82		B1	No SAG	2.603		B1	No SAG	1.852		B1	No SAG	3.114
B1	No SAG	3.075		B1	No SAG	3.103		B1	No SAG	2.953		B1	No SAG	2.013
B1	No SAG	3.598		B1	No SAG	2.269		B1	No SAG	1.718		B1	No SAG	3.626
B1	No SAG	3.732		B1	No SAG	2.419		B1	No SAG	1.691		B1	No SAG	3.787
B1	No SAG	3.131		B1	No SAG	3.904		B1	No SAG	1.841		B1	No SAG	2.297
B1	No SAG	1.88		B1	No SAG	3.559		B1	No SAG	2.764		B1	No SAG	2.631
B1	No SAG	3.587		B1	No SAG	2.269		B1	No SAG	3.059		B1	No SAG	2.686
B1	No SAG	5.328		B1	No SAG	2.552		B1	No SAG	2.564		B1	No SAG	2.013
B1	No SAG	4.015		B1	No SAG	3.048		B1	No SAG	3.036		B1	No SAG	2.886
B1	No SAG	2.002		B1	No SAG	2.08		B1	No SAG	2.67		B1	No SAG	2.375
B1	No SAG	2.525		B1	No SAG	1.301		B1	No SAG	4.494		B1	No SAG	4.755
B1	No SAG	2.497		B1	No SAG	3.531		B1	No SAG	2.324		B1	No SAG	1.624
B1	No SAG	2.497		B1	No SAG	3.748		B1	No SAG	2.753		B1	No SAG	2.725
B1	No SAG	4.526		B1	No SAG	3.543		B1	No SAG	2.914		B1	No SAG	1.907
B1	No SAG	1.357		B1	No SAG	2.564		B1	No SAG	3.181		B1	No SAG	2.336
B1	No SAG	2.591		B1	No SAG	2.697		B1	No SAG	2.992		B1	No SAG	2.269
B1	No SAG	4.688		B1	No SAG	4.727		B1	No SAG	1.919		B1	No SAG	2.175
B1	No SAG	1.329		B1	No SAG	2.202		B1	No SAG	2.631		B1	No SAG	3.209
B1	No SAG	2.619		B1	No SAG	2.391		B1	No SAG	1.557		B1	No SAG	2.269
B1	No SAG	1.585		B1	No SAG	2.78		B1	No SAG	2.536		B1	No SAG	1.974
B1	No SAG	1.329		B1	No SAG	2.591		B1	No SAG	4.621		B1	No SAG	3.303
B1	No SAG	2.324		B1	No SAG	2.108		B1	No SAG	4.027		B1	No SAG	2.564
B1	No SAG	1.424		B1	No SAG	4.911		B1	No SAG	1.974		B1	No SAG	2.697
B1	No SAG	2.013		B1	No SAG	6.084		B1	No SAG	2.308		B1	No SAG	1.919
B1	No SAG	3.37		B1	No SAG	3.048		B1	No SAG	2.925		B1	No SAG	4.132
B1	No SAG	2.363		B1	No SAG	3.57		B1	No SAG	2.108		B1	No SAG	2.925
B1	No SAG	2.202		B1	No SAG	0.968		B1	No SAG	2.175		B1	No SAG	2.619
B1	No SAG	2.619		B1	No SAG	3.948		B1	No SAG	3.036		B1	No SAG	2.753
B1	No SAG	4.271		B1	No SAG	1.463		B1	No SAG	2.486		B1	No SAG	2.469
B1	No SAG	4.188		B1	No SAG	2.647		B1	No SAG	4.282		B1	No SAG	3.236
B1	No SAG	4.188		B1	No SAG	1.652		B1	No SAG	3.02		B1	No SAG	2.486
B1	No SAG	1.007		B1	No SAG	1.852		B1	No SAG	3.626		B1	No SAG	2.013
B1	No SAG	1.986		B1	No SAG	4.176		B1	No SAG	3.771		B1	No SAG	3.17
B1	No SAG	2.831		B1	No SAG	3.075		B1	No SAG	3.209		B1	No SAG	2.43
B1	No SAG	2.859		B1	No SAG	1.652		B1	No SAG	2.458		B1	No SAG	1.301
B1	No SAG	2.013		B1	No SAG	3.02		B1	No SAG	1.974		B1	No SAG	3.932
B1	No SAG	0.912		B1	No SAG	1.101		B1	No SAG	2.135		B1	No SAG	3.103
B1	No SAG	2.469		B1	No SAG	3.987		B1	No SAG	2.308		B1	No SAG	2.603
B1	No SAG	4.298		B1	No SAG	4.683		B1	No SAG	2.619		B1	No SAG	3.531
B1	No SAG	1.557		B1	No SAG	3.048		B1	No SAG	2.147		B1	No SAG	1.974
B1	No SAG	2.647		B1	No SAG	3.197		B1	No SAG	4.888		B1	No SAG	1.813
B1	No SAG	1.624		B1	No SAG	2.497		B1	No SAG	2.591		B1	No SAG	3.626
B1	No SAG	3.248		B1	No SAG	5.155		B1	No SAG	1.986		B1	No SAG	2.324
B1	No SAG	2.175		B1	No SAG	2.403		B1	No SAG	2.969		B1	No SAG	2.914
B1	No SAG	2.43		B1	No SAG	1.679		B1	No SAG	1.986		B1	No SAG	3.315
B1	No SAG	1.946		B1	No SAG	1.329		B1	No SAG	1.907		B1	No SAG	1.718
B1	No SAG	2.391		B1	No SAG	1.919		B1	No SAG	2.764		B1	No SAG	3.17
B1	No SAG	1.986		B1	No SAG	3.087		B1	No SAG	1.852		B1	No SAG	2.969
B1	No SAG	1.49		B1	No SAG	1.691		B1	No SAG	2.82		B1	No SAG	3.131
B1	No SAG	3.637		B1	No SAG	4.215		B1	No SAG	2.603		B1	No SAG	2.308
B1	No SAG	5.022		B1	No SAG	2.241		B1	No SAG	3.292		B1	No SAG	1.691
B1	No SAG	1.718		B1	No SAG	1.718		B1	No SAG	1.907		B1	No SAG	2.486
B1	No SAG	1.691		B1	No SAG	1.974		B1	No SAG	2.08		B1	No SAG	1.852
B1	No SAG	1.88		B1	No SAG	4.755		B1	No SAG	2.147		B1	No SAG	3.409
B1	No SAG	1.424		B1	No SAG	3.114		B1	No SAG	3.103		B1	No SAG	2.391
B2	No SAG	4.054		B1	No SAG	4.605		B1	No SAG	2.78		B1	No SAG	2.147
B2	No SAG	2.391		B1	No SAG	3.693		B1	No SAG	2.469		B1	No SAG	1.101
B2	No SAG	3.409		B1	No SAG	3.398		B1	No SAG	3.382		B1	No SAG	2.041
B2	No SAG	4.093		B1	No SAG	2.269		B1	No SAG	2.925		B1	No SAG	2.914
B2	No SAG	6.24		B1	No SAG	1.986		B1	No SAG	3.114		B1	No SAG	2.508
B2	No SAG	4.688		B1	No SAG	3.103		B1	No SAG	3.22		B1	No SAG	3.342
B2	No SAG	4.566		B1	No SAG	3.921		B1	No SAG	3.22		B1	No SAG	1.557
B2	No SAG	3.815		B2	No SAG	4.188		B1	No SAG	2.925		B1	No SAG	2.43
B2	No SAG	2.241		B2	No SAG	4.416		B1	No SAG	2.469		B1	No SAG	2.363
B2	No SAG	6.752		B2	No SAG	3.359		B1	No SAG	3.437		B1	No SAG	2.792
B2	No SAG	2.241		B2	No SAG	3.276		B1	No SAG	2.942		B1	No SAG	2.82
B2	No SAG	5.411		B2	No SAG	3.626		B1	No SAG	3.103		B1	No SAG	3.559
B2	No SAG	4.204		B2	No SAG	2.269		B1	No SAG	2.241		B1	No SAG	3.153
B2	No SAG	3.153		B2	No SAG	2.925		B1	No SAG	3.197		B1	No SAG	2.619
B2	No SAG	6.913		B2	No SAG	3.409		B1	No SAG	3.008		B1	No SAG	1.813
B2	No SAG	3.287		B2	No SAG	3.759		B1	No SAG	2.753		B1	No SAG	2.258
B2	No SAG	3.398		B2	No SAG	3.665		B1	No SAG	1.88		B1	No SAG	2.875
B2	No SAG	2.859		B2	No SAG	2.202		B1	No SAG	2.753		B1	No SAG	2.914
B2	No SAG	1.946		B2	No SAG	5.155		B1	No SAG	3.181		B1	No SAG	2.78
B2	No SAG	2.297		B2	No SAG	4.443		B1	No SAG	2.08		B1	No SAG	1.652
B2	No SAG	3.72		B2	No SAG	1.49		B1	No SAG	1.919		B1	No SAG	2.297
B2	No SAG	3.637		B2	No SAG	2.269		B1	No SAG	2.82		B1	No SAG	2.591
B2	No SAG	11.679		B2	No SAG	5.128		B1	No SAG	3.103		B1	No SAG	3.075
B2	No SAG	2.631		B2	No SAG	1.946		B1	No SAG	1.841		B2	No SAG	1.88
B2	No SAG	2.391		B2	No SAG	1.946		B1	No SAG	3.425		B2	No SAG	3.248
B2	No SAG	4.082		B2	No SAG	1.691		B1	No SAG	3.087		B2	No SAG	3.075
B2	No SAG	3.048		B2	No SAG	2.013		B1	No SAG	4.043		B2	No SAG	2.58
B2	No SAG	6.323		B2	No SAG	3.153		B1	No SAG	1.785		B2	No SAG	4.098
B2	No SAG	2.619		B2	No SAG	2.686		B1	No SAG	1.974		B2	No SAG	2.403
B2	No SAG	1.785		B2	No SAG	2.108		B1	No SAG	2.753		B2	No SAG	2.297
B2	No SAG	4.082		B2	No SAG	2.442		B1	No SAG	2.764		B2	No SAG	3.248
B2	No SAG	3.492		B2	No SAG	6.162		B1	No SAG	2.619		B2	No SAG	1.624
B2	No SAG	2.658		B2	No SAG	4.833		B1	No SAG	1.585		B2	No SAG	1.691
B2	No SAG	3.465		B2	No SAG	4.416		B1	No SAG	3.492		B2	No SAG	2.808
B2	No SAG	1.946		B2	No SAG	2.375		B1	No SAG	1.919		B2	No SAG	2.697
B2	No SAG	2.992		B2	No SAG	1.53		B1	No SAG	2.525		B2	No SAG	3.559
B2	No SAG	2.297		B2	No SAG	2.23		B1	No SAG	1.235		B2	No SAG	3.665
B2	No SAG	1.49		B2	No SAG	2.363		B1	No SAG	2.591		B2	No SAG	2.808
B2	No SAG	1.718		B2	No SAG	3.587		B1	No SAG	2.486		B2	No SAG	1.746
B2	No SAG	1.624		B2	No SAG	1.974		B1	No SAG	1.813		B2	No SAG	2.658
B2	No SAG	2.202		B2	No SAG	1.785		B1	No SAG	2.808		B2	No SAG	3.153
B2	No SAG	4.132		B2	No SAG	1.718		B1	No SAG	1.101		B2	No SAG	2.741
B2	No SAG	1.301		B2	No SAG	2.363		B1	No SAG	3.142		B2	No SAG	1.746
B2	No SAG	1.824		B2	No SAG	4.149		B1	No SAG	2.981		B2	No SAG	2.764
B2	No SAG	2.269		B2	No SAG	2.363		B1	No SAG	4.027		B2	No SAG	2.764
B2	No SAG	1.301		B2	No SAG	3.02		B1	No SAG	3.52		B2	No SAG	2.647
B2	No SAG	2.23		B2	No SAG	2.953		B1	No SAG	2.647		B2	No SAG	3.382
B2	No SAG	2.163		B2	No SAG	2.486		B1	No SAG	1.841		B2	No SAG	3.559
B2	No SAG	2.552		B2	No SAG	4.038		B1	No SAG	3.17		B2	No SAG	2.375
B2	No SAG	8.776		B2	No SAG	1.613		B1	No SAG	2.914		B2	No SAG	3.075
B2	No SAG	1.53		B2	No SAG	1.88		B1	No SAG	3.448		B2	No SAG	1.652
B2	No SAG	3.17		B2	No SAG	1.785		B1	No SAG	2.363		B2	No SAG	3.987
B2	No SAG	1.746		B2	No SAG	2.363		B1	No SAG	1.785		B2	No SAG	2.43
B2	No SAG	3.103		B2	No SAG	2.753		B1	No SAG	3.838		B2	No SAG	3.37
B2	No SAG	1.718		B2	No SAG	3.303		B1	No SAG	2.308		B2	No SAG	2.419
B2	No SAG	2.069		B2	No SAG	3.437		B1	No SAG	2.737		B2	No SAG	2.82
B2	No SAG	4.538		B2	No SAG	2.041		B2	No SAG	3.103		B2	No SAG	3.287
B2	No SAG	1.907		B2	No SAG	3.303		B2	No SAG	1.53		B2	No SAG	3.181
B2	No SAG	3.197		B2	No SAG	4.566		B2	No SAG	2.403		B2	No SAG	2.147
B2	No SAG	1.262		B2	No SAG	3.798		B2	No SAG	2.925		B2	No SAG	2.792
B2	No SAG	2.096		B2	No SAG	2.859		B2	No SAG	2.469		B2	No SAG	4.082
B2	No SAG	2.241		B2	No SAG	1.424		B2	No SAG	3.075		B2	No SAG	1.718
B2	No SAG	2.859		B2	No SAG	1.007		B2	No SAG	2.942		B2	No SAG	2.442
B2	No SAG	4.321		B2	No SAG	1.329		B2	No SAG	3.303		B2	No SAG	3.087
B2	No SAG	1.907		B2	No SAG	3.948		B2	No SAG	2.525		B2	No SAG	1.813
B2	No SAG	3.059		B2	No SAG	1.907		B2	No SAG	2.925		B2	No SAG	2.403
B2	No SAG	2.403		B2	No SAG	4.243		B2	No SAG	2.147		B2	No SAG	1.986
B2	No SAG	1.88		B2	No SAG	4.872		B2	No SAG	4.054		B2	No SAG	2.658
B2	No SAG	2.069		B2	No SAG	2.324		B2	No SAG	2.269		B2	No SAG	2.78
B2	No SAG	3.732		B2	No SAG	2.992		B2	No SAG	2.013		B2	No SAG	2.241
B2	No SAG	2.942		B2	No SAG	2.686		B2	No SAG	2.753		B2	No SAG	2.808
B2	No SAG	3.932		B2	No SAG	2.591		B2	No SAG	3.292		B2	No SAG	2.969
B2	No SAG	2.886		B2	No SAG	3.264		B2	No SAG	3.437		B2	No SAG	1.852
B2	No SAG	1.652		B2	No SAG	2.108		B2	No SAG	3.048		B2	No SAG	2.953
B2	No SAG	1.518		B2	No SAG	1.986		B2	No SAG	2.725		B2	No SAG	2.536
B2	No SAG	2.269		B2	No SAG	3.932		B2	No SAG	2.147		B2	No SAG	3.075
B2	No SAG	3.075		B2	No SAG	2.324		B2	No SAG	2.753		B2	No SAG	3.075
B2	No SAG	1.974		B2	No SAG	3.008		B2	No SAG	2.363		B2	No SAG	3.743
B2	No SAG	2.552		B2	No SAG	1.49		B2	No SAG	2.308		B2	No SAG	2.23
B3	No SAG	2.336		B2	No SAG	3.72		B2	No SAG	2.297		B2	No SAG	2.859
B3	No SAG	1.585		B2	No SAG	2.953		B2	No SAG	2.069		B2	No SAG	2.686
B3	No SAG	2.069		B2	No SAG	1.262		B2	No SAG	2.697		B2	No SAG	2.403
B3	No SAG	2.336		B2	No SAG	3.22		B2	No SAG	2.875		B2	No SAG	3.425
B3	No SAG	1.49		B2	No SAG	1.758		B2	No SAG	3.142		B2	No SAG	3.087
B3	No SAG	2.43		B2	No SAG	2.792		B2	No SAG	2.847		B2	No SAG	3.999
B3	No SAG	2.041		B2	No SAG	4.939		B2	No SAG	3.153		B2	No SAG	2.241
B3	No SAG	1.785		B2	No SAG	4.51		B2	No SAG	1.53		B2	No SAG	3.209
B3	No SAG	1.329		B2	No SAG	2.336		B2	No SAG	2.619		B2	No SAG	2.43
B3	No SAG	4.066		B2	No SAG	3.048		B2	No SAG	2.536		B2	No SAG	3.382
B3	No SAG	2.847		B2	No SAG	3.209		B2	No SAG	1.785		B2	No SAG	3.531
B3	No SAG	3.598		B2	No SAG	3.303		B2	No SAG	1.813		B2	No SAG	2.603
B3	No SAG	6.162		B2	No SAG	0.94		B2	No SAG	2.324		B2	No SAG	2.82
B3	No SAG	3.531		B2	No SAG	4.149		B2	No SAG	2.497		B2	No SAG	3.008
B3	No SAG	6.033		B3	No SAG	4.282		B2	No SAG	2.647		B2	No SAG	3.359
B3	No SAG	3.008		B3	No SAG	1.88		B2	No SAG	1.691		B2	No SAG	3.087
B3	No SAG	4.282		B3	No SAG	1.396		B2	No SAG	1.88		B2	No SAG	2.953
B3	No SAG	2.497		B3	No SAG	2.202		B2	No SAG	2.875		B2	No SAG	3.759
B3	No SAG	4.082		B3	No SAG	1.14		B2	No SAG	2.336		B2	No SAG	3.331
B3	No SAG	2.486		B3	No SAG	5.261		B2	No SAG	2.686		B2	No SAG	1.813
B3	No SAG	3.531		B3	No SAG	2.041		B2	No SAG	2.753		B2	No SAG	2.013
B3	No SAG	4.483		B3	No SAG	3.676		B2	No SAG	1.368		B2	No SAG	3.103
B3	No SAG	2.658		B3	No SAG	3.075		B2	No SAG	2.764		B2	No SAG	2.753
B3	No SAG	3.948		B3	No SAG	4.872		B2	No SAG	2.419		B2	No SAG	1.463
B3	No SAG	2.619		B3	No SAG	2.08		B2	No SAG	3.52		B2	No SAG	0.684
B3	No SAG	4.349		B3	No SAG	3.303		B2	No SAG	2.753		B2	No SAG	1.852
B3	No SAG	6.768		B3	No SAG	5.867		B2	No SAG	3.398		B2	No SAG	3.075
B3	No SAG	2.469		B3	No SAG	4.471		B2	No SAG	2.202		B2	No SAG	4.121
B3	No SAG	3.276		B3	No SAG	3.854		B2	No SAG	2.631		B2	No SAG	1.785
B3	No SAG	1.624		B3	No SAG	2.764		B2	No SAG	3.142		B2	No SAG	1.235
B3	No SAG	2.965		B3	No SAG	2.631		B2	No SAG	2.486		B2	No SAG	3.075
B3	No SAG	4.215		B3	No SAG	1.29		B2	No SAG	2.564		B2	No SAG	2.942
B3	No SAG	2.108		B3	No SAG	8.592		B2	No SAG	2.375		B2	No SAG	3.72
B3	No SAG	3.476		B3	No SAG	3.02		B2	No SAG	2.725		B2	No SAG	2.135
B3	No SAG	3.626		B3	No SAG	3.22		B2	No SAG	2.297		B2	No SAG	3.114
B3	No SAG	2.391		B3	No SAG	3.248		B2	No SAG	3.248		B2	No SAG	2.536
B3	No SAG	2.013		B3	No SAG	3.114		B2	No SAG	3.96		B2	No SAG	2.942
B3	No SAG	4.672		B3	No SAG	2.564		B2	No SAG	1.774		B2	No SAG	2.214
B3	No SAG	1.718		B3	No SAG	4.393		B2	No SAG	2.013		B2	No SAG	3.103
B3	No SAG	1.396		B3	No SAG	1.196		B2	No SAG	2.202		B2	No SAG	2.43
B3	No SAG	4.365		B3	No SAG	3.904		B2	No SAG	4.204		B2	No SAG	2.981
B3	No SAG	2.591		B3	No SAG	2.08		B2	No SAG	1.841		B2	No SAG	3.048
B3	No SAG	3.932		B3	No SAG	2.942		B2	No SAG	2.175		B2	No SAG	2.175
B3	No SAG	3.771		B3	No SAG	2.308		B2	No SAG	3.37		B2	No SAG	2.552
B3	No SAG	4.471		B3	No SAG	2.953		B2	No SAG	1.652		B2	No SAG	2.603
B3	No SAG	7.408		B3	No SAG	3.075		B2	No SAG	3.209		B2	No SAG	2.658
B3	No SAG	3.937		B3	No SAG	1.396		B2	No SAG	2.942		B3	No SAG	1.746
B3	No SAG	2.536		B3	No SAG	1.974		B2	No SAG	1.841		B3	No SAG	2.069
B3	No SAG	3.17		B3	No SAG	3.409		B2	No SAG	2.469		B3	No SAG	1.518
B3	No SAG	2.336		B3	No SAG	3.787		B2	No SAG	2.175		B3	No SAG	3.103
B3	No SAG	2.886		B3	No SAG	1.974		B2	No SAG	1.919		B3	No SAG	2.886
B3	No SAG	3.142		B3	No SAG	3.798		B2	No SAG	2.002		B3	No SAG	2.82
B3	No SAG	2.953		B3	No SAG	2.041		B2	No SAG	2.925		B3	No SAG	2.108
B3	No SAG	4.821		B3	No SAG	3.693		B2	No SAG	3.865		B3	No SAG	1.557
B3	No SAG	1.53		B3	No SAG	1.813		B2	No SAG	2.469		B3	No SAG	1.596
B3	No SAG	2.135		B3	No SAG	3.103		B2	No SAG	1.652		B3	No SAG	2.069
B3	No SAG	3.048		B3	No SAG	3.008		B2	No SAG	2.969		B3	No SAG	2.725
B3	No SAG	6.268		B3	No SAG	3.921		B2	No SAG	2.875		B3	No SAG	2.23
B3	No SAG	4.699		B3	No SAG	2.78		B2	No SAG	2.953		B3	No SAG	3.036
B3	No SAG	2.658		B3	No SAG	3.732		B2	No SAG	2.403		B3	No SAG	1.758
B3	No SAG	4.082		B3	No SAG	2.002		B2	No SAG	2.336		B3	No SAG	2.67
B3	No SAG	3.437		B3	No SAG	3.103		B2	No SAG	2.403		B3	No SAG	2.241
B3	No SAG	5.517		B3	No SAG	2.914		B2	No SAG	1.396		B3	No SAG	2.591
B3	No SAG	3.048		B3	No SAG	3.492		B2	No SAG	3.153		B3	No SAG	1.518
B3	No SAG	1.49		B3	No SAG	2.497		B2	No SAG	3.087		B3	No SAG	2.914
B3	No SAG	3.008		B3	No SAG	2.847		B2	No SAG	2.875		B3	No SAG	2.67
B3	No SAG	4.471		B3	No SAG	3.036		B2	No SAG	2.202		B3	No SAG	3.425
B3	No SAG	3.142		B3	No SAG	2.764		B2	No SAG	3.425		B3	No SAG	2.375
B3	No SAG	3.854		B3	No SAG	2.631		B2	No SAG	1.585		B3	No SAG	3.398
B3	No SAG	2.147		B3	No SAG	3.96		B2	No SAG	3.036		B3	No SAG	2.831
B3	No SAG	3.57		B3	No SAG	1.813		B2	No SAG	3.197		B3	No SAG	3.854
B3	No SAG	2.403		B3	No SAG	2.82		B2	No SAG	3.515		B3	No SAG	2.552
B3	No SAG	2.564		B3	No SAG	3.331		B2	No SAG	2.469		B3	No SAG	2.697
B3	No SAG	4.365		B3	No SAG	2.953		B2	No SAG	2.942		B3	No SAG	2.147
B3	No SAG	2.725		B3	No SAG	4.738		B2	No SAG	1.907		B3	No SAG	2.603
B3	No SAG	1.463		B3	No SAG	3.693		B2	No SAG	2.697		B3	No SAG	2.041
B3	No SAG	2.914		B3	No SAG	2.78		B2	No SAG	1.301		B3	No SAG	2.08
B3	No SAG	3.787		B3	No SAG	2.269		B2	No SAG	1.946		B3	No SAG	4.566
B3	No SAG	3.448		B3	No SAG	3.02		B2	No SAG	1.907		B3	No SAG	2.875
B1	SAG	4.589		B3	No SAG	2.942		B2	No SAG	3.331		B3	No SAG	2.914
B1	SAG	2.82		B3	No SAG	3.048		B2	No SAG	2.82		B3	No SAG	2.741
B1	SAG	1.53		B3	No SAG	1.785		B2	No SAG	2.43		B3	No SAG	2.23
B1	SAG	2.013		B3	No SAG	2.23		B2	No SAG	5.422		B3	No SAG	2.525
B1	SAG	2.336		B3	No SAG	2.67		B2	No SAG	1.652		B3	No SAG	2.591
B1	SAG	2.308		B3	No SAG	1.691		B2	No SAG	2.041		B3	No SAG	1.88
B1	SAG	3.543		B3	No SAG	4.027		B2	No SAG	2.469		B3	No SAG	2.764
B1	SAG	3.17		B3	No SAG	1.841		B2	No SAG	2.497		B3	No SAG	1.852
B1	SAG	4.298		B3	No SAG	3.131		B2	No SAG	2.564		B3	No SAG	2.336
B1	SAG	2.686		B3	No SAG	3.971		B2	No SAG	3.315		B3	No SAG	1.758
B1	SAG	2.78		B3	No SAG	5.167		B2	No SAG	2.647		B3	No SAG	2.002
B1	SAG	2.297		B3	No SAG	3.036		B2	No SAG	3.02		B3	No SAG	3.331
B1	SAG	1.813		B3	No SAG	2.953		B2	No SAG	2.631		B3	No SAG	3.37
B1	SAG	2.497		B3	No SAG	4.499		B2	No SAG	4.165		B3	No SAG	3.103
B1	SAG	2.725		B3	No SAG	3.865		B2	No SAG	2.469		B3	No SAG	1.841
B1	SAG	1.679		B3	No SAG	2.82		B2	No SAG	2.764		B3	No SAG	2.875
B1	SAG	1.974		B3	No SAG	1.396		B2	No SAG	3.059		B3	No SAG	2.591
B1	SAG	2.108		B3	No SAG	4.904		B2	No SAG	3.932		B3	No SAG	1.718
B1	SAG	5.439		B3	No SAG	2.753		B2	No SAG	2.258		B3	No SAG	3.987
B1	SAG	3.409		B3	No SAG	3.465		B2	No SAG	1.946		B3	No SAG	2.002
B1	SAG	2.753		B3	No SAG	1.841		B2	No SAG	2.525		B3	No SAG	2.619
B1	SAG	1.852		B1	SAG	5.584		B2	No SAG	2.486		B3	No SAG	3.075
B1	SAG	3.531		B1	SAG	1.946		B2	No SAG	2.013		B3	No SAG	3.181
B1	SAG	2.43		B1	SAG	4.082		B2	No SAG	3.264		B3	No SAG	1.746
B1	SAG	2.697		B1	SAG	3.543		B2	No SAG	2.147		B3	No SAG	3.476
B1	SAG	3.153		B1	SAG	2.725		B2	No SAG	2.953		B3	No SAG	2.442
B1	SAG	2.686		B1	SAG	1.691		B2	No SAG	1.168		B3	No SAG	2.697
B1	SAG	2.108		B1	SAG	3.02		B2	No SAG	2.78		B3	No SAG	2.942
B1	SAG	1.235		B1	SAG	2.942		B2	No SAG	2.469		B3	No SAG	3.37
B1	SAG	3.37		B1	SAG	2.269		B2	No SAG	2.591		B3	No SAG	2.08
B1	SAG	2.297		B1	SAG	3.02		B2	No SAG	3.909		B3	No SAG	1.301
B1	SAG	2.458		B1	SAG	2.914		B2	No SAG	1.813		B3	No SAG	2.619
B1	SAG	1.758		B1	SAG	3.181		B2	No SAG	2.08		B3	No SAG	1.585
B1	SAG	3.798		B1	SAG	5.317		B3	No SAG	2.658		B3	No SAG	1.785
B1	SAG	2.497		B1	SAG	4.416		B3	No SAG	2.43		B3	No SAG	2.08
B1	SAG	1.946		B1	SAG	3.881		B3	No SAG	1.813		B3	No SAG	3.209
B1	SAG	3.142		B1	SAG	3.598		B3	No SAG	2.753		B3	No SAG	1.813
B1	SAG	1.518		B1	SAG	5.65		B3	No SAG	2.403		B3	No SAG	3.264
B1	SAG	1.679		B1	SAG	2.725		B3	No SAG	2.619		B3	No SAG	1.974
B1	SAG	2.002		B1	SAG	3.653		B3	No SAG	3.197		B3	No SAG	2.08
B1	SAG	1.974		B1	SAG	3.437		B3	No SAG	2.041		B3	No SAG	3.236
B1	SAG	2.942		B1	SAG	4.994		B3	No SAG	2.308		B3	No SAG	1.774
B1	SAG	3.815		B1	SAG	2.536		B3	No SAG	3.264		B3	No SAG	2.525
B1	SAG	2.753		B1	SAG	3.626		B3	No SAG	4.07		B3	No SAG	1.946
B1	SAG	3.342		B1	SAG	5.478		B3	No SAG	1.652		B3	No SAG	2.308
B1	SAG	4.782		B1	SAG	2.041		B3	No SAG	2.647		B3	No SAG	2.591
B1	SAG	3.759		B1	SAG	2.163		B3	No SAG	2.631		B3	No SAG	3.276
B1	SAG	3.17		B1	SAG	1.907		B3	No SAG	2.603		B3	No SAG	1.974
B1	SAG	5.132		B1	SAG	3.987		B3	No SAG	3.61		B3	No SAG	3.492
B1	SAG	2.981		B1	SAG	9.677		B3	No SAG	3.815		B3	No SAG	2.847
B1	SAG	3.932		B1	SAG	4.11		B3	No SAG	2.214		B3	No SAG	2.591
B1	SAG	2.497		B1	SAG	1.974		B3	No SAG	3.437		B3	No SAG	1.946
B1	SAG	3.114		B1	SAG	6.418		B3	No SAG	1.463		B3	No SAG	2.725
B1	SAG	2.82		B1	SAG	3.075		B3	No SAG	2.147		B3	No SAG	1.396
B1	SAG	2.981		B1	SAG	2.525		B3	No SAG	2.147		B3	No SAG	2.647
B1	SAG	5.088		B1	SAG	2.258		B3	No SAG	3.103		B3	No SAG	3.008
B1	SAG	2.041		B1	SAG	2.631		B3	No SAG	3.637		B3	No SAG	1.557
B1	SAG	1.974		B1	SAG	4.888		B3	No SAG	5.462		B3	No SAG	3.008
B1	SAG	2.619		B1	SAG	3.759		B3	No SAG	3.17		B3	No SAG	4.066
B1	SAG	1.88		B1	SAG	3.96		B3	No SAG	2.725		B3	No SAG	2.08
B1	SAG	2.013		B1	SAG	3.771		B3	No SAG	1.463		B3	No SAG	1.746
B1	SAG	1.168		B1	SAG	3.559		B3	No SAG	3.248		B3	No SAG	1.691
B1	SAG	1.652		B1	SAG	1.774		B3	No SAG	3.303		B3	No SAG	3.181
B1	SAG	2.486		B1	SAG	2.108		B3	No SAG	2.753		B3	No SAG	2.147
B1	SAG	2.297		B1	SAG	2.486		B3	No SAG	2.403		B3	No SAG	1.624
B1	SAG	2.469		B1	SAG	2.135		B3	No SAG	3.181		B3	No SAG	2.135
B1	SAG	1.463		B1	SAG	2.808		B3	No SAG	1.974		B3	No SAG	1.585
B1	SAG	3.048		B1	SAG	2.458		B3	No SAG	2.497		B3	No SAG	2.43
B1	SAG	2.297		B1	SAG	1.946		B3	No SAG	1.946		B3	No SAG	1.585
B1	SAG	2.363		B1	SAG	1.652		B3	No SAG	2.647		B1	SAG	1.718
B1	SAG	2.336		B1	SAG	2.069		B3	No SAG	3.476		B1	SAG	2.497
B1	SAG	2.135		B1	SAG	1.974		B3	No SAG	2.981		B1	SAG	1.813
B1	SAG	1.168		B1	SAG	5.155		B3	No SAG	2.953		B1	SAG	2.269
B1	SAG	3.37		B1	SAG	2.375		B3	No SAG	2.78		B1	SAG	2.486
B1	SAG	2.875		B1	SAG	3.987		B3	No SAG	2.831		B1	SAG	2.847
B1	SAG	0.845		B1	SAG	1.691		B3	No SAG	2.363		B1	SAG	2.391
B1	SAG	2.497		B1	SAG	4.427		B3	No SAG	1.463		B1	SAG	2.831
B1	SAG	5.383		B1	SAG	3.57		B3	No SAG	1.824		B1	SAG	2.953
B1	SAG	2.981		B1	SAG	1.785		B3	No SAG	3.126		B1	SAG	1.785
B2	SAG	1.758		B1	SAG	1.518		B3	No SAG	1.785		B1	SAG	2.391
B2	SAG	2.619		B1	SAG	3.087		B3	No SAG	3.693		B1	SAG	2.08
B2	SAG	3.693		B1	SAG	2.297		B3	No SAG	2.363		B1	SAG	2.052
B2	SAG	4.577		B1	SAG	2.942		B3	No SAG	3.103		B1	SAG	2.725
B2	SAG	2.336		B1	SAG	3.587		B3	No SAG	2.992		B1	SAG	1.14
B2	SAG	4.11		B1	SAG	4.927		B3	No SAG	1.974		B1	SAG	2.647
B2	SAG	5.828		B1	SAG	3.409		B3	No SAG	1.841		B1	SAG	2.375
B2	SAG	2.43		B1	SAG	2.886		B3	No SAG	2.336		B1	SAG	1.168
B2	SAG	3.075		B1	SAG	1.88		B3	No SAG	2.78		B1	SAG	2.564
B2	SAG	2.43		B1	SAG	3.303		B3	No SAG	3.142		B1	SAG	1.463
B2	SAG	2.202		B1	SAG	2.096		B3	No SAG	3.681		B1	SAG	2.269
B2	SAG	2.981		B1	SAG	3.987		B3	No SAG	3.759		B1	SAG	2.041
B2	SAG	2.753		B1	SAG	1.301		B3	No SAG	3.103		B1	SAG	2.269
B2	SAG	5.517		B1	SAG	2.163		B3	No SAG	3.153		B1	SAG	1.946
B2	SAG	2.753		B1	SAG	4.738		B3	No SAG	2.403		B1	SAG	2.297
B2	SAG	2.391		B1	SAG	3.153		B3	No SAG	2.308		B1	SAG	2.525
B2	SAG	2.914		B1	SAG	5.317		B3	No SAG	2.108		B1	SAG	2.069
B2	SAG	2.886		B1	SAG	1.624		B3	No SAG	2.269		B1	SAG	2.23
B2	SAG	4.616		B1	SAG	2.953		B3	No SAG	4.082		B1	SAG	2.108
B2	SAG	3.248		B1	SAG	1.946		B3	No SAG	2.536		B1	SAG	1.691
B2	SAG	5.183		B1	SAG	1.329		B3	No SAG	2.753		B1	SAG	2.175
B2	SAG	3.37		B1	SAG	3.264		B3	No SAG	2.002		B1	SAG	2.135
B2	SAG	4.499		B1	SAG	2.375		B3	No SAG	1.518		B1	SAG	2.23
B2	SAG	3.398		B1	SAG	4.577		B3	No SAG	2.163		B1	SAG	2.78
B2	SAG	3.653		B1	SAG	1.813		B3	No SAG	2.753		B1	SAG	1.841
B2	SAG	2.658		B1	SAG	1.852		B3	No SAG	2.214		B1	SAG	2.875
B2	SAG	2.686		B1	SAG	2.603		B3	No SAG	1.919		B1	SAG	1.813
B2	SAG	4.432		B1	SAG	4.377		B3	No SAG	3.315		B1	SAG	2.953
B2	SAG	2.525		B2	SAG	2.591		B3	No SAG	1.49		B1	SAG	2.23
B2	SAG	2.458		B2	SAG	2.725		B3	No SAG	2.469		B1	SAG	2.214
B2	SAG	2.753		B2	SAG	3.465		B3	No SAG	2.82		B1	SAG	1.49
B2	SAG	5.088		B2	SAG	5.517		B3	No SAG	2.43		B1	SAG	2.163
B2	SAG	2.914		B2	SAG	3.292		B3	No SAG	1.624		B1	SAG	1.718
B2	SAG	2.714		B2	SAG	1.596		B3	No SAG	2.08		B1	SAG	1.679
B2	SAG	1.852		B2	SAG	1.073		B3	No SAG	1.691		B1	SAG	3.02
B2	SAG	1.88		B2	SAG	2.052		B3	No SAG	2.458		B1	SAG	2.942
B2	SAG	3.437		B2	SAG	3.22		B3	No SAG	2.714		B1	SAG	2.069
B2	SAG	3.181		B2	SAG	3.142		B3	No SAG	2.764		B1	SAG	2.536
B2	SAG	1.718		B2	SAG	2.403		B3	No SAG	2.847		B1	SAG	3.398
B2	SAG	1.301		B2	SAG	2.147		B3	No SAG	2.536		B1	SAG	2.914
B2	SAG	1.946		B2	SAG	3.815		B3	No SAG	3.531		B1	SAG	2.297
B2	SAG	2.08		B2	SAG	3.02		B3	No SAG	3.114		B1	SAG	2.336
B2	SAG	3.359		B2	SAG	3.103		B3	No SAG	1.652		B1	SAG	3.276
B2	SAG	2.135		B2	SAG	4.271		B3	No SAG	2.041		B1	SAG	2.552
B2	SAG	5.238		B2	SAG	2.308		B3	No SAG	2.78		B1	SAG	1.368
B2	SAG	1.463		B2	SAG	3.693		B3	No SAG	1.53		B1	SAG	2.241
B2	SAG	2.391		B2	SAG	2.175		B3	No SAG	1.463		B1	SAG	3.303
B2	SAG	1.691		B2	SAG	2.686		B3	No SAG	2.363		B1	SAG	2.202
B2	SAG	3.676		B2	SAG	2.336		B3	No SAG	2.308		B1	SAG	2.497
B2	SAG	1.235		B2	SAG	4.027		B3	No SAG	2.647		B1	SAG	2.619
B2	SAG	2.391		B2	SAG	2.269		B3	No SAG	2.58		B1	SAG	2.591
B2	SAG	1.907		B2	SAG	4.538		B3	No SAG	2.08		B1	SAG	3.075
B2	SAG	2.363		B2	SAG	3.331		B3	No SAG	2.241		B1	SAG	2.82
B2	SAG	2.363		B2	SAG	1.396		B3	No SAG	3.559		B1	SAG	1.49
B2	SAG	2.458		B2	SAG	3.303		B3	No SAG	1.841		B1	SAG	1.746
B2	SAG	3.008		B2	SAG	2.108		B3	No SAG	1.974		B1	SAG	3.142
B2	SAG	2.108		B2	SAG	4.766		B3	No SAG	3.748		B1	SAG	1.624
B2	SAG	2.458		B2	SAG	2.886		B3	No SAG	2.324		B1	SAG	2.096
B2	SAG	2.297		B2	SAG	1.852		B3	No SAG	1.718		B1	SAG	2.23
B2	SAG	2.469		B2	SAG	1.14		B3	No SAG	2.08		B1	SAG	2.23
B2	SAG	2.831		B2	SAG	1.518		B3	No SAG	2.135		B1	SAG	2.67
B2	SAG	2.324		B2	SAG	2.942		B3	No SAG	1.652		B1	SAG	1.691
B2	SAG	3.531		B2	SAG	4.471		B3	No SAG	2.469		B1	SAG	1.919
B2	SAG	1.262		B2	SAG	2.714		B3	No SAG	2.013		B1	SAG	1.718
B2	SAG	2.375		B2	SAG	2.686		B3	No SAG	2.096		B1	SAG	2.069
B2	SAG	2.002		B2	SAG	2.363		B3	No SAG	3.598		B1	SAG	2.175
B2	SAG	2.82		B2	SAG	2.135		B3	No SAG	2.603		B1	SAG	2.647
B2	SAG	0.712		B2	SAG	3.598		B3	No SAG	2.714		B1	SAG	2.258
B2	SAG	2.324		B2	SAG	3.893		B3	No SAG	2.619		B1	SAG	3.976
B2	SAG	3.72		B2	SAG	2.78		B3	No SAG	2.552		B1	SAG	2.43
B2	SAG	3.181		B2	SAG	3.315		B3	No SAG	2.552		B1	SAG	2.336
B2	SAG	3.276		B2	SAG	2.886		B3	No SAG	2.135		B1	SAG	1.919
B2	SAG	1.168		B2	SAG	3.048		B3	No SAG	2.297		B1	SAG	1.946
B2	SAG	4.16		B2	SAG	1.396		B3	No SAG	4.393		B1	SAG	1.329
B2	SAG	2.658		B2	SAG	2.013		B3	No SAG	1.679		B1	SAG	1.852
B2	SAG	2.658		B2	SAG	1.746		B3	No SAG	2.08		B1	SAG	1.652
B2	SAG	3.826		B2	SAG	2.914		B3	No SAG	2.23		B1	SAG	1.463
B2	SAG	3.881		B2	SAG	2.753		B3	No SAG	2.469		B1	SAG	1.557
B2	SAG	4.188		B2	SAG	2.258		B3	No SAG	2.552		B1	SAG	2.497
B3	SAG	2.469		B2	SAG	2.875		B3	No SAG	2.375		B1	SAG	2.013
B3	SAG	1.691		B2	SAG	2.792		B3	No SAG	2.78		B1	SAG	1.49
B3	SAG	1.14		B2	SAG	3.008		B3	No SAG	2.647		B1	SAG	2.658
B3	SAG	3.153		B2	SAG	5.234		B3	No SAG	1.49		B1	SAG	1.196
B3	SAG	1.585		B2	SAG	3.236		B3	No SAG	2.241		B1	SAG	2.792
B3	SAG	2.619		B2	SAG	2.108		B3	No SAG	2.619		B1	SAG	1.974
B3	SAG	2.697		B2	SAG	2.886		B3	No SAG	4.688		B1	SAG	2.375
B3	SAG	3.236		B2	SAG	2.202		B3	No SAG	1.785		B1	SAG	2.363
B3	SAG	1.746		B2	SAG	3.854		B3	No SAG	2.714		B1	SAG	1.946
B3	SAG	3.276		B2	SAG	2.764		B3	No SAG	3.236		B1	SAG	2.135
B3	SAG	1.424		B2	SAG	2.43		B1	SAG	2.536		B1	SAG	1.946
B3	SAG	1.652		B2	SAG	2.442		B1	SAG	2.23		B1	SAG	1.946
B3	SAG	3.693		B2	SAG	1.907		B1	SAG	2.391		B1	SAG	2.041
B3	SAG	2.497		B2	SAG	2.753		B1	SAG	3.126		B2	SAG	2.241
B3	SAG	2.564		B2	SAG	1.624		B1	SAG	2.297		B2	SAG	2.391
B3	SAG	2.202		B2	SAG	6.206		B1	SAG	2.925		B2	SAG	1.824
B3	SAG	3.02		B2	SAG	1.88		B1	SAG	3.587		B2	SAG	1.774
B3	SAG	3.008		B2	SAG	2.147		B1	SAG	2.08		B2	SAG	2.631
B3	SAG	2.82		B2	SAG	1.262		B1	SAG	2.08		B2	SAG	2.297
B3	SAG	2.953		B2	SAG	2.147		B1	SAG	2.069		B2	SAG	2.78
B3	SAG	2.403		B2	SAG	1.691		B1	SAG	3.61		B2	SAG	3.921
B3	SAG	3.048		B2	SAG	3.704		B1	SAG	3.342		B2	SAG	2.725
B3	SAG	2.697		B2	SAG	2.925		B1	SAG	3.048		B2	SAG	2.297
B3	SAG	1.652		B2	SAG	2.525		B1	SAG	3.587		B2	SAG	3.17
B3	SAG	2.619		B2	SAG	1.946		B1	SAG	2.403		B2	SAG	3.02
B3	SAG	1.785		B2	SAG	1.652		B1	SAG	2.764		B2	SAG	2.108
B3	SAG	3.17		B2	SAG	2.041		B1	SAG	3.57		B2	SAG	2.981
B3	SAG	3.72		B2	SAG	1.852		B1	SAG	1.53		B2	SAG	2.981
B3	SAG	2.603		B2	SAG	2.847		B1	SAG	2.714		B2	SAG	2.564
B3	SAG	2.619		B2	SAG	1.718		B1	SAG	3.437		B2	SAG	2.714
B3	SAG	3.264		B2	SAG	2.591		B1	SAG	2.069		B2	SAG	2.697
B3	SAG	2.08		B2	SAG	3.197		B1	SAG	3.036		B2	SAG	2.324
B3	SAG	2.536		B2	SAG	2.78		B1	SAG	2.658		B2	SAG	1.841
B3	SAG	3.342		B2	SAG	2.43		B1	SAG	3.409		B2	SAG	1.396
B3	SAG	4.404		B2	SAG	1.946		B1	SAG	2.536		B2	SAG	2.886
B3	SAG	3.264		B3	SAG	3.153		B1	SAG	2.336		B2	SAG	2.147
B3	SAG	1.919		B3	SAG	1.585		B1	SAG	3.114		B2	SAG	2.147
B3	SAG	1.652		B3	SAG	2.43		B1	SAG	2.875		B2	SAG	2.069
B3	SAG	2.269		B3	SAG	2.069		B1	SAG	2.336		B2	SAG	2.08
B3	SAG	4.777		B3	SAG	2.847		B1	SAG	3.126		B2	SAG	3.693
B3	SAG	4.082		B3	SAG	1.679		B1	SAG	2.886		B2	SAG	1.88
B3	SAG	2.403		B3	SAG	2.886		B1	SAG	4.294		B2	SAG	2.069
B3	SAG	1.301		B3	SAG	2.041		B1	SAG	5.356		B2	SAG	1.585
B3	SAG	4.027		B3	SAG	3.048		B1	SAG	3.543		B2	SAG	2.375
B3	SAG	3.181		B3	SAG	4.043		B1	SAG	3.236		B2	SAG	2.886
B3	SAG	2.403		B3	SAG	4.31		B1	SAG	3.181		B2	SAG	3.704
B3	SAG	1.613		B3	SAG	3.008		B1	SAG	2.497		B2	SAG	2.23
B3	SAG	3.531		B3	SAG	3.437		B1	SAG	2.564		B2	SAG	2.925
B3	SAG	4.132		B3	SAG	3.492		B1	SAG	1.852		B2	SAG	2.78
B3	SAG	2.43		B3	SAG	4.487		B1	SAG	1.946		B2	SAG	1.88
B3	SAG	1.49		B3	SAG	1.691		B1	SAG	2.591		B2	SAG	2.697
B3	SAG	2.403		B3	SAG	1.785		B1	SAG	3.453		B2	SAG	2.23
B3	SAG	2.308		B3	SAG	2.135		B1	SAG	3.693		B2	SAG	3.02
B3	SAG	2.135		B3	SAG	3.598		B1	SAG	2.603		B2	SAG	2.069
B3	SAG	2.619		B3	SAG	2.336		B1	SAG	2.953		B2	SAG	2.714
B3	SAG	2.552		B3	SAG	4.911		B1	SAG	2.486		B2	SAG	3.008
B3	SAG	4.16		B3	SAG	2.308		B1	SAG	2.903		B2	SAG	2.658
B3	SAG	4.365		B3	SAG	3.315		B1	SAG	3.048		B2	SAG	2.069
B3	SAG	1.841		B3	SAG	2.391		B1	SAG	2.324		B2	SAG	2.953
B3	SAG	3.815		B3	SAG	3.236		B1	SAG	3.103		B2	SAG	2.686
B3	SAG	2.041		B3	SAG	2.069		B1	SAG	2.619		B2	SAG	1.852
B3	SAG	3.409		B3	SAG	2.981		B1	SAG	1.652		B2	SAG	2.403
B3	SAG	2.725		B3	SAG	2.714		B1	SAG	2.686		B2	SAG	2.23
B3	SAG	2.041		B3	SAG	1.652		B1	SAG	4.31		B2	SAG	2.241
B3	SAG	2.886		B3	SAG	2.847		B1	SAG	4.07		B2	SAG	2.525
B3	SAG	1.424		B3	SAG	3.437		B1	SAG	4.137		B2	SAG	2.525
B3	SAG	2.336		B3	SAG	3.181		B1	SAG	2.914		B2	SAG	2.069
B3	SAG	2.002		B3	SAG	4.432		B1	SAG	3.465		B2	SAG	2.78
B3	SAG	3.453		B3	SAG	2.497		B1	SAG	3.37		B2	SAG	2.886
B3	SAG	3.398		B3	SAG	4.243		B1	SAG	3.236		B2	SAG	1.718
B3	SAG	1.679		B3	SAG	2.525		B1	SAG	2.536		B2	SAG	1.774
B3	SAG	4.699		B3	SAG	2.269		B1	SAG	2.175		B2	SAG	2.714
B3	SAG	2.403		B3	SAG	1.907		B1	SAG	2.458		B2	SAG	2.002
B3	SAG	1.758		B3	SAG	2.859		B1	SAG	3.303		B2	SAG	1.946
B3	SAG	2.591		B3	SAG	3.626		B1	SAG	2.847		B2	SAG	2.308
B3	SAG	4.149		B3	SAG	1.073		B1	SAG	2.564		B2	SAG	2.135
B3	SAG	0.684		B3	SAG	4.9		B1	SAG	3.248		B2	SAG	2.497
B3	SAG	2.886		B3	SAG	3.276		B1	SAG	2.859		B2	SAG	2.108
B3	SAG	2.658		B3	SAG	7.357		B1	SAG	2.942		B2	SAG	1.907
				B3	SAG	1.329		B1	SAG	2.847		B2	SAG	1.974
				B3	SAG	2.631		B1	SAG	2.714		B2	SAG	1.986
				B3	SAG	2.536		B1	SAG	2.78		B2	SAG	1.329
				B3	SAG	1.718		B1	SAG	3.287		B2	SAG	2.041
				B3	SAG	2.552		B1	SAG	2.714		B2	SAG	1.986
				B3	SAG	1.007		B1	SAG	2.419		B2	SAG	1.974
				B3	SAG	2.619		B1	SAG	2.269		B2	SAG	1.463
				B3	SAG	1.919		B1	SAG	2.108		B2	SAG	1.235
				B3	SAG	2.391		B1	SAG	2.202		B2	SAG	1.53
				B3	SAG	2.002		B1	SAG	2.965		B2	SAG	2.458
				B3	SAG	1.235		B1	SAG	3.72		B2	SAG	2.564
				B3	SAG	3.815		B1	SAG	2.525		B2	SAG	0.912
				B3	SAG	2.525		B1	SAG	2.714		B2	SAG	1.907
				B3	SAG	3.948		B1	SAG	1.986		B2	SAG	1.907
				B3	SAG	2.175		B1	SAG	1.396		B2	SAG	1.129
				B3	SAG	1.841		B1	SAG	2.041		B2	SAG	3.114
				B3	SAG	2.269		B1	SAG	2.992		B2	SAG	1.946
				B3	SAG	3.287		B1	SAG	1.852		B2	SAG	1.368
				B3	SAG	2.953		B1	SAG	2.013		B2	SAG	1.679
				B3	SAG	3.543		B1	SAG	2.82		B2	SAG	2.486
				B3	SAG	3.531		B1	SAG	2.202		B2	SAG	2.269
				B3	SAG	3.386		B1	SAG	1.301		B2	SAG	2.591
				B3	SAG	1.841		B1	SAG	1.746		B2	SAG	2.552
				B3	SAG	2.925		B1	SAG	2.753		B2	SAG	3.048
				B3	SAG	2.992		B1	SAG	2.458		B2	SAG	2.375
				B3	SAG	1.196		B1	SAG	1.49		B2	SAG	2.108
				B3	SAG	1.679		B1	SAG	3.37		B2	SAG	1.946
				B3	SAG	2.23		B1	SAG	2.552		B2	SAG	3.087
				B3	SAG	3.008		B1	SAG	2.486		B2	SAG	2.658
				B3	SAG	2.002		B1	SAG	2.658		B2	SAG	1.357
				B3	SAG	2.859		B1	SAG	2.163		B2	SAG	1.49
				B3	SAG	1.974		B1	SAG	3.008		B2	SAG	1.986
				B3	SAG	3.465		B1	SAG	2.497		B2	SAG	1.974
				B3	SAG	3.681		B1	SAG	2.631		B2	SAG	1.946
				B3	SAG	1.852		B1	SAG	2.658		B2	SAG	2.308
				B3	SAG	1.168		B1	SAG	2.241		B2	SAG	2.458
				B3	SAG	2.831		B1	SAG	2.002		B3	SAG	3.759
				B3	SAG	3.398		B1	SAG	3.209		B3	SAG	2.202
				B3	SAG	2.43		B1	SAG	2.603		B3	SAG	2.725
				B3	SAG	2.753		B1	SAG	2.23		B3	SAG	2.619
				B3	SAG	3.036		B1	SAG	1.596		B3	SAG	3.465
				B3	SAG	2.202		B1	SAG	2.925		B3	SAG	2.697
								B1	SAG	2.175		B3	SAG	2.469
								B1	SAG	1.329		B3	SAG	3.787
								B1	SAG	1.235		B3	SAG	2.486
								B1	SAG	3.181		B3	SAG	2.135
								B1	SAG	2.324		B3	SAG	2.041
								B1	SAG	2.08		B3	SAG	3.57
								B1	SAG	2.714		B3	SAG	1.88
								B1	SAG	2.564		B3	SAG	2.297
								B1	SAG	2.108		B3	SAG	2.792
								B1	SAG	3.303		B3	SAG	2.308
								B1	SAG	1.463		B3	SAG	2.753
								B1	SAG	3.359		B3	SAG	3.287
								B1	SAG	2.631		B3	SAG	2.942
								B1	SAG	2.469		B3	SAG	2.175
								B1	SAG	2.163		B3	SAG	2.886
								B1	SAG	2.363		B3	SAG	2.147
								B1	SAG	2.847		B3	SAG	1.852
								B1	SAG	1.88		B3	SAG	2.886
								B1	SAG	2.658		B3	SAG	2.686
								B1	SAG	1.935		B3	SAG	1.652
								B1	SAG	2.78		B3	SAG	1.974
								B1	SAG	2.269		B3	SAG	2.753
								B1	SAG	3.103		B3	SAG	2.875
								B1	SAG	1.691		B3	SAG	2.847
								B2	SAG	2.108		B3	SAG	3.276
								B2	SAG	2.375		B3	SAG	2.647
								B2	SAG	2.308		B3	SAG	3.209
								B2	SAG	2.419		B3	SAG	1.946
								B2	SAG	2.686		B3	SAG	2.297
								B2	SAG	3.087		B3	SAG	3.559
								B2	SAG	1.813		B3	SAG	2.859
								B2	SAG	2.686		B3	SAG	2.08
								B2	SAG	2.953		B3	SAG	2.875
								B2	SAG	2.458		B3	SAG	1.986
								B2	SAG	2.002		B3	SAG	1.935
								B2	SAG	4.294		B3	SAG	2.08
								B2	SAG	1.907		B3	SAG	3.181
								B2	SAG	2.486		B3	SAG	2.764
								B2	SAG	2.697		B3	SAG	2.391
								B2	SAG	2.147		B3	SAG	1.557
								B2	SAG	3.382		B3	SAG	2.591
								B2	SAG	5.111		B3	SAG	2.875
								B2	SAG	2.403		B3	SAG	2.603
								B2	SAG	2.591		B3	SAG	1.974
								B2	SAG	2.631		B3	SAG	2.686
								B2	SAG	2.886		B3	SAG	2.981
								B2	SAG	2.764		B3	SAG	1.785
								B2	SAG	2.552		B3	SAG	3.465
								B2	SAG	2.403		B3	SAG	2.363
								B2	SAG	2.82		B3	SAG	3.197
								B2	SAG	2.23		B3	SAG	2.714
								B2	SAG	1.746		B3	SAG	2.497
								B2	SAG	2.725		B3	SAG	3.075
								B2	SAG	2.308		B3	SAG	2.147
								B2	SAG	2.753		B3	SAG	3.02
								B2	SAG	4.393		B3	SAG	2.135
								B2	SAG	2.552		B3	SAG	1.841
								B2	SAG	3.342		B3	SAG	2.552
								B2	SAG	3.881		B3	SAG	1.301
								B2	SAG	3.681		B3	SAG	2.403
								B2	SAG	2.269		B3	SAG	2.764
								B2	SAG	4.098		B3	SAG	1.357
								B2	SAG	2.859		B3	SAG	2.175
								B2	SAG	4.137		B3	SAG	2.297
								B2	SAG	2.981		B3	SAG	2.175
								B2	SAG	3.425		B3	SAG	2.214
								B2	SAG	2.792		B3	SAG	2.202
								B2	SAG	4.605		B3	SAG	1.53
								B2	SAG	2.914		B3	SAG	2.992
								B2	SAG	3.453		B3	SAG	2.069
								B2	SAG	4.821		B3	SAG	1.718
								B2	SAG	3.72		B3	SAG	1.301
								B2	SAG	2.375		B3	SAG	1.758
								B2	SAG	2.135		B3	SAG	1.463
								B2	SAG	3.008		B3	SAG	4.794
								B2	SAG	3.748		B3	SAG	1.53
								B2	SAG	1.919		B3	SAG	1.624
								B2	SAG	3.854		B3	SAG	3.209
								B2	SAG	2.147		B3	SAG	2.942
								B2	SAG	1.718		B3	SAG	1.329
								B2	SAG	2.564		B3	SAG	1.652
								B2	SAG	2.297		B3	SAG	1.624
								B2	SAG	2.992		B3	SAG	1.824
								B2	SAG	2.442		B3	SAG	2.175
								B2	SAG	3.559		B3	SAG	1.88
								B2	SAG	2.78		B3	SAG	2.403
								B2	SAG	1.652		B3	SAG	1.396
								B2	SAG	1.946		B3	SAG	2.942
								B2	SAG	2.697		B3	SAG	2.82
								B2	SAG	1.974		B3	SAG	2.403
								B2	SAG	3.131		B3	SAG	1.946
								B2	SAG	2.497		B3	SAG	1.986
								B2	SAG	2.992		B3	SAG	1.691
								B2	SAG	3.382		B3	SAG	1.585
								B2	SAG	4.282		B3	SAG	2.336
								B2	SAG	4.911		B3	SAG	2.725
								B2	SAG	3.036
								B2	SAG	1.946
								B2	SAG	2.403
								B2	SAG	2.297
								B2	SAG	3.52
								B2	SAG	2.43
								B2	SAG	2.202
								B2	SAG	3.087
								B2	SAG	3.236
								B2	SAG	2.43
								B2	SAG	2.241
								B2	SAG	1.679
								B2	SAG	4.043
								B2	SAG	2.792
								B2	SAG	3.425
								B2	SAG	3.504
								B2	SAG	4.605
								B2	SAG	2.619
								B2	SAG	3.999
								B2	SAG	4.043
								B2	SAG	3.748
								B2	SAG	1.746
								B2	SAG	4.093
								B2	SAG	4.027
								B2	SAG	3.008
								B2	SAG	3.315
								B2	SAG	4.715
								B2	SAG	3.398
								B2	SAG	1.758
								B2	SAG	1.946
								B2	SAG	2.969
								B2	SAG	2.375
								B2	SAG	2.953
								B2	SAG	2.714
								B2	SAG	4.833
								B2	SAG	3.075
								B2	SAG	2.297
								B2	SAG	3.492
								B2	SAG	1.596
								B2	SAG	2.925
								B2	SAG	1.396
								B2	SAG	4.11
								B2	SAG	3.582
								B2	SAG	1.301
								B2	SAG	5.584
								B2	SAG	1.691
								B2	SAG	3.798
								B2	SAG	3.126
								B2	SAG	3.865
								B2	SAG	2.469
								B2	SAG	3.008
								B2	SAG	2.847
								B2	SAG	3.476
								B2	SAG	2.525
								B2	SAG	3.815
								B2	SAG	3.57
								B2	SAG	3.448
								B2	SAG	3.331
								B2	SAG	3.059
								B2	SAG	3.72
								B2	SAG	2.336
								B2	SAG	2.28
								B2	SAG	2.458
								B3	SAG	1.49
								B3	SAG	3.921
								B3	SAG	3.114
								B3	SAG	2.269
								B3	SAG	2.914
								B3	SAG	2.764
								B3	SAG	2.647
								B3	SAG	2.147
								B3	SAG	1.907
								B3	SAG	1.557
								B3	SAG	2.753
								B3	SAG	2.647
								B3	SAG	2.419
								B3	SAG	2.458
								B3	SAG	2.096
								B3	SAG	2.135
								B3	SAG	1.974
								B3	SAG	1.986
								B3	SAG	2.041
								B3	SAG	1.758
								B3	SAG	1.557
								B3	SAG	2.391
								B3	SAG	2.391
								B3	SAG	2.992
								B3	SAG	1.168
								B3	SAG	2.308
								B3	SAG	2.23
								B3	SAG	1.785
								B3	SAG	3.543
								B3	SAG	3.287
								B3	SAG	2.981
								B3	SAG	5.222
								B3	SAG	3.398
								B3	SAG	1.919
								B3	SAG	4.577
								B3	SAG	2.658
								B3	SAG	2.753
								B3	SAG	3.72
								B3	SAG	2.135
								B3	SAG	1.974
								B3	SAG	2.564
								B3	SAG	2.536
								B3	SAG	2.686
								B3	SAG	3.315
								B3	SAG	1.813
								B3	SAG	3.693
								B3	SAG	3.087
								B3	SAG	2.013
								B3	SAG	2.725
								B3	SAG	3.008
								B3	SAG	3.665
								B3	SAG	1.718
								B3	SAG	3.008
								B3	SAG	4.149
								B3	SAG	3.854
								B3	SAG	3.264
								B3	SAG	2.725
								B3	SAG	6.111
								B3	SAG	2.297
								B3	SAG	2.43
								B3	SAG	3.236
								B3	SAG	2.536
								B3	SAG	2.375
								B3	SAG	2.391
								B3	SAG	2.297
								B3	SAG	2.714
								B3	SAG	3.331
								B3	SAG	1.518
								B3	SAG	1.935
								B3	SAG	3.543
								B3	SAG	1.585
								B3	SAG	2.202
								B3	SAG	1.168
								B3	SAG	3.465
								B3	SAG	3.842
								B3	SAG	1.785
								B3	SAG	5.077
								B3	SAG	4.971
								B3	SAG	2.647
								B3	SAG	1.235
								B3	SAG	5.167
								B3	SAG	3.409
								B3	SAG	3.515
								B3	SAG	2.914
								B3	SAG	4.137
								B3	SAG	3.515
								B3	SAG	1.974
								B3	SAG	3.559
								B3	SAG	4.082
								B3	SAG	1.073
								B3	SAG	2.175
								B3	SAG	4.577
								B3	SAG	1.652
								B3	SAG	4.176
								B3	SAG	4.86
								B3	SAG	2.069
								B3	SAG	2.202
								B3	SAG	4.054
								B3	SAG	3.665
								B3	SAG	3.37
								B3	SAG	3.732
								B3	SAG	2.847
								B3	SAG	2.753
								B3	SAG	3.264
								B3	SAG	2.458
								B3	SAG	3.448
								B3	SAG	2.375
								B3	SAG	2.591
								B3	SAG	2.658
								B3	SAG	2.697
								B3	SAG	1.852
								B3	SAG	2.269
								B3	SAG	3.515
								B3	SAG	3.559
								B3	SAG	2.78
								B3	SAG	5.072
								B3	SAG	2.175
								B3	SAG	2.737
								B3	SAG	2.647
								B3	SAG	2.391
								B3	SAG	2.981
								B3	SAG	1.235
								B3	SAG	3.342
								B3	SAG	2.013
								B3	SAG	2.725
								B3	SAG	5.957
								B3	SAG	2.764
								B3	SAG	2.753
								B3	SAG	1.841
								B3	SAG	3.036
								B3	SAG	2.847
								B3	SAG	3.059
								B3	SAG	4.298
								B3	SAG	3.465
								B3	SAG	1.718

## Sheet: Fig 2A
Normalized fluorescence intensity
ARPE-19				HEK293T				hTERT RPE-1				NIH/3T3
Batch	Treatment	Intensity		Batch	Treatment	Intensity		Batch	Treatment	Intensity		Batch	Treatment	Intensity
B1	No SAG	1.77736		B1	No SAG	1.9619		B1	No SAG	0.459355		B1	No SAG	1.3711
B1	No SAG	0		B1	No SAG	0.94518		B1	No SAG	1.41449		B1	No SAG	0.677626
B1	No SAG	1.22037		B1	No SAG	1.81369		B1	No SAG	2.49979		B1	No SAG	0.617698
B1	No SAG	2.11423		B1	No SAG	1.00144		B1	No SAG	0.369456		B1	No SAG	0.878129
B1	No SAG	1.45211		B1	No SAG	0.0922097		B1	No SAG	2.63788		B1	No SAG	0.513715
B1	No SAG	0.397445		B1	No SAG	1.29959		B1	No SAG	3.19329		B1	No SAG	0.742978
B1	No SAG	0.600308		B1	No SAG	0		B1	No SAG	0.834828		B1	No SAG	0.909705
B1	No SAG	0		B1	No SAG	2.03299		B1	No SAG	0.517189		B1	No SAG	0.294233
B1	No SAG	1.05168		B1	No SAG	0		B1	No SAG	0.265456		B1	No SAG	0.715096
B1	No SAG	0.00581824		B1	No SAG	0.0888627		B1	No SAG	0		B1	No SAG	1.0418
B1	No SAG	1.14181		B1	No SAG	0.0701		B1	No SAG	1.00118		B1	No SAG	1.52114
B1	No SAG	2.62787		B1	No SAG	2.02377		B1	No SAG	0.201445		B1	No SAG	0.425536
B1	No SAG	0		B1	No SAG	2.24906		B1	No SAG	1.74476		B1	No SAG	0.707412
B1	No SAG	1.33313		B1	No SAG	2.1442		B1	No SAG	0.563919		B1	No SAG	1.33
B1	No SAG	0.638133		B1	No SAG	1.44763		B1	No SAG	0.471012		B1	No SAG	0.588528
B1	No SAG	0.320194		B1	No SAG	0.645553		B1	No SAG	1.80609		B1	No SAG	0
B1	No SAG	0.669941		B1	No SAG	1.02768		B1	No SAG	1.0929		B1	No SAG	0.400348
B1	No SAG	0.516777		B1	No SAG	0.0767847		B1	No SAG	0		B1	No SAG	2.10242
B1	No SAG	0		B1	No SAG	0.432199		B1	No SAG	0.424871		B1	No SAG	2.07911
B1	No SAG	0		B1	No SAG	0.415295		B1	No SAG	0		B1	No SAG	0.802374
B1	No SAG	1.7788		B1	No SAG	0		B1	No SAG	0.998334		B1	No SAG	1.08155
B1	No SAG	0.600798		B1	No SAG	0.203507		B1	No SAG	0.44606		B1	No SAG	0.510264
B1	No SAG	0		B1	No SAG	1.70712		B1	No SAG	1.39905		B1	No SAG	1.71817
B1	No SAG	1.13375		B1	No SAG	2.92845		B1	No SAG	0.643516		B1	No SAG	1.43372
B1	No SAG	2.57974		B1	No SAG	0.583429		B1	No SAG	1.17378		B1	No SAG	0.959645
B1	No SAG	1.32525		B1	No SAG	0.665253		B1	No SAG	0.964285		B1	No SAG	0.226499
B1	No SAG	0		B1	No SAG	0.766524		B1	No SAG	0.413167		B1	No SAG	6.18098
B1	No SAG	1.49168		B1	No SAG	1.20483		B1	No SAG	1.80058		B1	No SAG	0.199505
B1	No SAG	1.15778		B1	No SAG	0		B1	No SAG	0.448254		B1	No SAG	0.15526
B1	No SAG	0.446762		B1	No SAG	2.21878		B1	No SAG	1.6097		B1	No SAG	0.453252
B1	No SAG	2.87663		B1	No SAG	0		B1	No SAG	0.357173		B1	No SAG	0.271265
B1	No SAG	2.21804		B1	No SAG	0.145616		B1	No SAG	1.35888		B1	No SAG	0.597326
B1	No SAG	1.52359		B1	No SAG	0		B1	No SAG	0.430731		B1	No SAG	0.893001
B2	No SAG	0		B1	No SAG	4.11657		B1	No SAG	0.0853432		B1	No SAG	0.867929
B2	No SAG	0.966464		B1	No SAG	0		B1	No SAG	1.70232		B1	No SAG	1.11169
B2	No SAG	3.48645		B1	No SAG	0.360561		B1	No SAG	0.14054		B1	No SAG	2.01031
B2	No SAG	2.29206		B1	No SAG	2.35415		B1	No SAG	1.95333		B1	No SAG	0.968814
B2	No SAG	0.842668		B1	No SAG	1.19909		B1	No SAG	0.406066		B1	No SAG	0.66153
B2	No SAG	0		B1	No SAG	0.777962		B1	No SAG	0		B1	No SAG	3.24093
B2	No SAG	1.68495		B2	No SAG	0		B1	No SAG	1.29107		B1	No SAG	1.11601
B2	No SAG	0		B2	No SAG	2.98548		B1	No SAG	0.603768		B1	No SAG	3.92559
B2	No SAG	0		B2	No SAG	2.17564		B1	No SAG	1.83736		B1	No SAG	1.33199
B2	No SAG	0		B2	No SAG	1.59987		B1	No SAG	2.96552		B1	No SAG	0.753532
B2	No SAG	0.626056		B2	No SAG	1.47078		B1	No SAG	2.16251		B1	No SAG	0.115828
B2	No SAG	1.54651		B2	No SAG	2.91108		B1	No SAG	0		B1	No SAG	0
B2	No SAG	0		B2	No SAG	0.65284		B1	No SAG	0.794134		B1	No SAG	0.468544
B2	No SAG	0.00403651		B2	No SAG	0.652708		B1	No SAG	2.49909		B1	No SAG	0.63016
B2	No SAG	0.27525		B2	No SAG	2.3436		B1	No SAG	1.21153		B1	No SAG	1.37347
B2	No SAG	0		B2	No SAG	0		B1	No SAG	0.344187		B1	No SAG	1.48744
B2	No SAG	0.236583		B2	No SAG	0.0312285		B1	No SAG	1.15651		B1	No SAG	1.16935
B2	No SAG	3.04891		B2	No SAG	0		B1	No SAG	1.42889		B1	No SAG	1.7388
B2	No SAG	1.3164		B2	No SAG	1.88776		B1	No SAG	0.981491		B1	No SAG	1.95733
B2	No SAG	3.81591		B2	No SAG	2.89807		B1	No SAG	0.44833		B1	No SAG	0.345717
B2	No SAG	0		B2	No SAG	0		B1	No SAG	0.389779		B1	No SAG	0.227317
B2	No SAG	0.519048		B2	No SAG	2.03872		B1	No SAG	1.06165		B1	No SAG	0.771306
B2	No SAG	1.13712		B2	No SAG	0		B1	No SAG	0.917188		B1	No SAG	0.495175
B2	No SAG	0.557105		B2	No SAG	0.699959		B1	No SAG	2.39113		B1	No SAG	0.14822
B2	No SAG	0.161658		B2	No SAG	0.766207		B1	No SAG	1.54061		B1	No SAG	0.144069
B2	No SAG	2.229		B2	No SAG	1.65975		B1	No SAG	1.41531		B1	No SAG	1.20753
B2	No SAG	1.03169		B2	No SAG	0		B1	No SAG	1.59024		B1	No SAG	0.828595
B2	No SAG	4.06701		B2	No SAG	1.35376		B1	No SAG	0.688969		B1	No SAG	0
B2	No SAG	0		B2	No SAG	0.166713		B1	No SAG	0.264585		B1	No SAG	0.397845
B2	No SAG	2.51306		B2	No SAG	0.952968		B1	No SAG	0.916647		B1	No SAG	1.10559
B2	No SAG	0.570981		B2	No SAG	0		B1	No SAG	1.68498		B2	No SAG	1.307
B2	No SAG	0.0710796		B2	No SAG	0.257311		B1	No SAG	0.0114109		B2	No SAG	0.120228
B2	No SAG	0		B2	No SAG	0.323193		B1	No SAG	0.728734		B2	No SAG	0
B3	No SAG	1.61061		B2	No SAG	0		B1	No SAG	1.20347		B2	No SAG	1.89855
B3	No SAG	0.856145		B2	No SAG	0		B1	No SAG	0.436304		B2	No SAG	0.298798
B3	No SAG	1.94917		B2	No SAG	0.002359		B1	No SAG	0.205553		B2	No SAG	0.0194383
B3	No SAG	0.894228		B2	No SAG	0.37292		B2	No SAG	0.854904		B2	No SAG	1.9902
B3	No SAG	0.852304		B2	No SAG	2.50988		B2	No SAG	1.13655		B2	No SAG	0.342241
B3	No SAG	0		B2	No SAG	1.2426		B2	No SAG	1.76504		B2	No SAG	2.44037
B3	No SAG	2.0535		B2	No SAG	0.793871		B2	No SAG	0		B2	No SAG	1.94264
B3	No SAG	0.742754		B2	No SAG	0.121665		B2	No SAG	1.06457		B2	No SAG	0
B3	No SAG	1.4533		B2	No SAG	2.02496		B2	No SAG	0		B2	No SAG	0
B3	No SAG	0		B2	No SAG	0.921747		B2	No SAG	0.785494		B2	No SAG	0.254729
B3	No SAG	0		B2	No SAG	1.92122		B2	No SAG	0		B2	No SAG	3.51143
B3	No SAG	3.67002		B2	No SAG	1.26115		B2	No SAG	0		B2	No SAG	0
B3	No SAG	0.0318535		B3	No SAG	0.607183		B2	No SAG	0		B2	No SAG	1.67317
B3	No SAG	2.21449		B3	No SAG	2.41181		B2	No SAG	0.516458		B2	No SAG	2.01665
B3	No SAG	0.780995		B3	No SAG	1.62197		B2	No SAG	1.87765		B2	No SAG	1.50624
B3	No SAG	0		B3	No SAG	0		B2	No SAG	0.138073		B2	No SAG	2.16069
B3	No SAG	1.11029		B3	No SAG	0.410835		B2	No SAG	2.32375		B2	No SAG	0
B3	No SAG	0		B3	No SAG	1.61169		B2	No SAG	0.121254		B2	No SAG	2.49258
B3	No SAG	0		B3	No SAG	1.71802		B2	No SAG	2.04797		B2	No SAG	0.936226
B3	No SAG	2.27012		B3	No SAG	0.735123		B2	No SAG	0.85866		B2	No SAG	0.902311
B3	No SAG	0.624178		B3	No SAG	0.468936		B2	No SAG	0.233744		B2	No SAG	0.933238
B3	No SAG	0.886073		B3	No SAG	0.22037		B2	No SAG	0.821548		B2	No SAG	0
B3	No SAG	2.68768		B3	No SAG	1.78872		B2	No SAG	1.61986		B2	No SAG	0.642478
B3	No SAG	1.07563		B3	No SAG	0.245363		B2	No SAG	0.593372		B2	No SAG	1.27944
B3	No SAG	0.78383		B3	No SAG	0		B2	No SAG	0.639757		B2	No SAG	0.158761
B3	No SAG	0		B3	No SAG	2.84351		B2	No SAG	0		B2	No SAG	1.60765
B3	No SAG	0		B3	No SAG	0		B2	No SAG	0		B2	No SAG	0.592834
B3	No SAG	0.0217926		B3	No SAG	0		B2	No SAG	0.36693		B2	No SAG	3.1702
B3	No SAG	0		B3	No SAG	2.60976		B2	No SAG	1.60551		B2	No SAG	0.440234
B3	No SAG	1.16178		B3	No SAG	3.02496		B2	No SAG	1.89299		B2	No SAG	0.379138
B3	No SAG	2.41922		B3	No SAG	0		B2	No SAG	0.957794		B2	No SAG	0
B3	No SAG	1.47525		B3	No SAG	0		B2	No SAG	1.8601		B2	No SAG	0
B3	No SAG	1.3748		B3	No SAG	0		B2	No SAG	1.44679		B2	No SAG	0.394395
B1	SAG	2.12368		B3	No SAG	0.87282		B2	No SAG	0.886331		B2	No SAG	1.36151
B1	SAG	1.72895		B3	No SAG	2.58655		B2	No SAG	1.29633		B2	No SAG	0.087949
B1	SAG	0.51733		B3	No SAG	1.83773		B2	No SAG	2.81879		B2	No SAG	0
B1	SAG	1.34768		B3	No SAG	0.897071		B2	No SAG	2.19597		B2	No SAG	1.70607
B1	SAG	3.71328		B3	No SAG	0.0223195		B2	No SAG	3.2138		B2	No SAG	0.7891
B1	SAG	1.72264		B3	No SAG	1.73094		B2	No SAG	1.60175		B2	No SAG	0.757553
B1	SAG	0.187943		B3	No SAG	1.22915		B2	No SAG	1.39141		B2	No SAG	0.172953
B1	SAG	0.964862		B3	No SAG	0		B2	No SAG	0.28959		B2	No SAG	1.1559
B1	SAG	4.5427		B3	No SAG	0.448164		B2	No SAG	0		B2	No SAG	1.73246
B1	SAG	2.1961		B3	No SAG	0		B2	No SAG	0.902905		B2	No SAG	0.563449
B1	SAG	0		B3	No SAG	0.458144		B2	No SAG	1.22579		B2	No SAG	0.90535
B1	SAG	0.809555		B3	No SAG	0		B2	No SAG	0		B2	No SAG	0.800938
B1	SAG	0		B3	No SAG	4.44094		B2	No SAG	0.0952438		B2	No SAG	0.992822
B1	SAG	5.36975		B3	No SAG	2.30219		B2	No SAG	0.979951		B2	No SAG	1.69588
B1	SAG	0		B3	No SAG	0		B2	No SAG	0		B2	No SAG	1.43083
B1	SAG	2.28048		B3	No SAG	1.18234		B2	No SAG	0.0589936		B2	No SAG	0.217586
B1	SAG	0.795784		B3	No SAG	0		B2	No SAG	1.23551		B2	No SAG	0.834219
B1	SAG	0.809502		B3	No SAG	0.673408		B2	No SAG	1.00084		B2	No SAG	1.96766
B1	SAG	0.867769		B1	SAG	2.57322		B2	No SAG	0		B2	No SAG	1.52748
B1	SAG	2.6871		B1	SAG	1.39644		B2	No SAG	0		B2	No SAG	1.92143
B1	SAG	0		B1	SAG	0.867442		B2	No SAG	0.293924		B2	No SAG	1.33774
B1	SAG	1.97978		B1	SAG	3.80464		B2	No SAG	2.25961		B2	No SAG	1.88824
B1	SAG	0.809663		B1	SAG	0		B2	No SAG	3.843		B2	No SAG	0.6169
B1	SAG	0.716217		B1	SAG	0.969318		B2	No SAG	0.809836		B2	No SAG	1.53546
B1	SAG	3.35895		B1	SAG	1.29356		B2	No SAG	2.87415		B2	No SAG	0
B1	SAG	0		B1	SAG	1.50272		B2	No SAG	0.489305		B2	No SAG	0.836791
B1	SAG	0.835717		B1	SAG	2.47338		B2	No SAG	0		B2	No SAG	0.75186
B1	SAG	0.20116		B1	SAG	2.07319		B2	No SAG	1.10118		B3	No SAG	1.03959
B1	SAG	3.06708		B1	SAG	1.76574		B2	No SAG	0.687595		B3	No SAG	0.393449
B1	SAG	1.22176		B1	SAG	1.69447		B2	No SAG	0.921749		B3	No SAG	0.927353
B1	SAG	2.86125		B1	SAG	0		B2	No SAG	0		B3	No SAG	0.110263
B1	SAG	0.62045		B1	SAG	1.30863		B2	No SAG	0		B3	No SAG	0.806237
B1	SAG	2.11839		B1	SAG	3.17852		B2	No SAG	1.98488		B3	No SAG	4.16589
B2	SAG	1.41476		B1	SAG	0.881612		B2	No SAG	5.5935		B3	No SAG	6.12712
B2	SAG	0		B1	SAG	0		B2	No SAG	0		B3	No SAG	0.438244
B2	SAG	2.62418		B1	SAG	0		B2	No SAG	1.03181		B3	No SAG	0.468038
B2	SAG	0.625077		B1	SAG	0.880835		B2	No SAG	0.658496		B3	No SAG	1.2186
B2	SAG	0.0313094		B1	SAG	0		B2	No SAG	1.72896		B3	No SAG	1.00275
B2	SAG	0		B1	SAG	0.856111		B2	No SAG	0		B3	No SAG	0.621644
B2	SAG	3.81432		B1	SAG	0.94441		B3	No SAG	0.109155		B3	No SAG	0
B2	SAG	0.663827		B1	SAG	0.857665		B3	No SAG	1.60359		B3	No SAG	0.675283
B2	SAG	1.20368		B1	SAG	3.34347		B3	No SAG	1.20501		B3	No SAG	1.31629
B2	SAG	0.939629		B1	SAG	2.19976		B3	No SAG	0.161367		B3	No SAG	0
B2	SAG	1.49669		B1	SAG	1.1864		B3	No SAG	0.578513		B3	No SAG	0.386745
B2	SAG	0.26517		B1	SAG	0		B3	No SAG	0.689156		B3	No SAG	0.511194
B2	SAG	3.9884		B1	SAG	1.94101		B3	No SAG	0		B3	No SAG	0.542911
B2	SAG	0		B1	SAG	0.0184549		B3	No SAG	0.770112		B3	No SAG	0.137668
B2	SAG	4.2624		B1	SAG	0		B3	No SAG	0.602316		B3	No SAG	0.0441897
B2	SAG	1.17209		B1	SAG	2.02542		B3	No SAG	3.65418		B3	No SAG	0.986739
B2	SAG	2.31828		B1	SAG	2.95995		B3	No SAG	0.132579		B3	No SAG	0.660422
B2	SAG	0.151799		B1	SAG	0.350947		B3	No SAG	2.77702		B3	No SAG	2.15022
B2	SAG	0		B1	SAG	1.02174		B3	No SAG	0.683061		B3	No SAG	0.619313
B2	SAG	0.84863		B1	SAG	0		B3	No SAG	1.67752		B3	No SAG	0
B2	SAG	3.65292		B1	SAG	0.0579245		B3	No SAG	0.408042		B3	No SAG	0.348426
B2	SAG	4.11601		B1	SAG	1.34366		B3	No SAG	0		B3	No SAG	0.865617
B2	SAG	4.52008		B1	SAG	2.11655		B3	No SAG	0.282665		B3	No SAG	0
B2	SAG	0		B1	SAG	0.383142		B3	No SAG	1.03568		B3	No SAG	1.0971
B2	SAG	1.11623		B2	SAG	3.44529		B3	No SAG	1.81755		B3	No SAG	0.0529887
B2	SAG	0.612319		B2	SAG	1.49654		B3	No SAG	0.950148		B3	No SAG	0.982331
B2	SAG	1.78998		B2	SAG	0		B3	No SAG	0		B3	No SAG	8.59778
B2	SAG	0.421388		B2	SAG	2.17823		B3	No SAG	0.827027		B3	No SAG	0.51077
B2	SAG	0.614686		B2	SAG	2.24027		B3	No SAG	2.16129		B3	No SAG	0.410099
B2	SAG	2.9628		B2	SAG	1.69611		B3	No SAG	0.577204		B3	No SAG	0
B2	SAG	4.01825		B2	SAG	3.13961		B3	No SAG	6.50553		B3	No SAG	0
B2	SAG	1.08331		B2	SAG	2.61458		B3	No SAG	1.17085		B3	No SAG	0.635925
B2	SAG	1.15286		B2	SAG	0		B3	No SAG	1.35082		B3	No SAG	1.13207
B3	SAG	3.25608		B2	SAG	5.61548		B3	No SAG	1.28455		B3	No SAG	0.41178
B3	SAG	0		B2	SAG	0.357952		B3	No SAG	1.95649		B3	No SAG	0.741666
B3	SAG	5.85546		B2	SAG	0		B3	No SAG	0.175742		B3	No SAG	1.12679
B3	SAG	3.02072		B2	SAG	2.6145		B3	No SAG	1.23476		B3	No SAG	0.945169
B3	SAG	0.0708496		B2	SAG	1.52634		B3	No SAG	0		B3	No SAG	1.32859
B3	SAG	2.24388		B2	SAG	1.99811		B3	No SAG	3.10783		B3	No SAG	0.833686
B3	SAG	1.95129		B2	SAG	1.8052		B3	No SAG	0		B3	No SAG	0.740962
B3	SAG	0.36995		B2	SAG	0.954515		B3	No SAG	0		B3	No SAG	1.34423
B3	SAG	2.91185		B2	SAG	3.85148		B3	No SAG	1.37114		B3	No SAG	0.289195
B3	SAG	1.36821		B2	SAG	3.18607		B3	No SAG	1.20422		B3	No SAG	1.10855
B3	SAG	1.01894		B2	SAG	0.999156		B3	No SAG	1.33601		B3	No SAG	0
B3	SAG	4.32286		B2	SAG	2.81574		B3	No SAG	0.0204772		B3	No SAG	1.36312
B3	SAG	2.09105		B2	SAG	0		B3	No SAG	1.0113		B3	No SAG	1.1474
B3	SAG	4.7611		B2	SAG	0.0183977		B3	No SAG	0.892206		B3	No SAG	0.979306
B3	SAG	0.743728		B2	SAG	0.624148		B3	No SAG	1.24254		B3	No SAG	1.19728
B3	SAG	0.0440303		B2	SAG	0.560027		B3	No SAG	1.13301		B3	No SAG	1.03524
B3	SAG	3.09535		B2	SAG	0.0763422		B3	No SAG	0		B3	No SAG	0.597971
B3	SAG	2.27377		B2	SAG	0		B3	No SAG	2.22664		B3	No SAG	2.25451
B3	SAG	6.36265		B2	SAG	2.08877		B3	No SAG	1.92906		B3	No SAG	0.602375
B3	SAG	0		B2	SAG	2.0436		B3	No SAG	0.0755129		B3	No SAG	1.13688
B3	SAG	0.918785		B2	SAG	1.01194		B3	No SAG	0		B3	No SAG	1.22667
B3	SAG	0.314442		B2	SAG	1.52506		B3	No SAG	0.243062		B3	No SAG	1.51588
B3	SAG	10.4986		B2	SAG	1.10275		B3	No SAG	2.16619		B3	No SAG	0.317119
B3	SAG	1.71005		B2	SAG	1.01905		B3	No SAG	0		B3	No SAG	0.772368
B3	SAG	3.75799		B2	SAG	1.75663		B3	No SAG	0		B1	SAG	21.5725
B3	SAG	1.46968		B2	SAG	1.30276		B3	No SAG	0.725616		B1	SAG	5.00296
B3	SAG	0.015599		B2	SAG	1.17637		B3	No SAG	0		B1	SAG	6.9531
B3	SAG	3.81251		B2	SAG	0		B3	No SAG	0.948477		B1	SAG	11.5957
B3	SAG	8.91982		B2	SAG	3.00207		B3	No SAG	0.338437		B1	SAG	9.05308
B3	SAG	1.22874		B2	SAG	0.641652		B3	No SAG	0		B1	SAG	4.66221
B3	SAG	0.676932		B3	SAG	2.38623		B3	No SAG	0.300235		B1	SAG	8.03626
B3	SAG	4.13745		B3	SAG	7.95184		B3	No SAG	0		B1	SAG	7.22469
B3	SAG	1.57871		B3	SAG	0.415176		B3	No SAG	0		B1	SAG	5.4624
				B3	SAG	0.912044		B3	No SAG	0		B1	SAG	8.19897
				B3	SAG	2.53217		B3	No SAG	1.50964		B1	SAG	11.4859
				B3	SAG	6.49551		B3	No SAG	2.25499		B1	SAG	4.68959
				B3	SAG	0		B3	No SAG	0.365076		B1	SAG	9.34384
				B3	SAG	1.40142		B3	No SAG	1.78649		B1	SAG	7.74244
				B3	SAG	1.34221		B3	No SAG	1.62533		B1	SAG	3.4178
				B3	SAG	1.21919		B3	No SAG	0.563194		B1	SAG	12.9921
				B3	SAG	2.768		B3	No SAG	3.33188		B1	SAG	9.57117
				B3	SAG	18.1557		B3	No SAG	0.909528		B1	SAG	9.14208
				B3	SAG	1.25584		B1	SAG	1.60148		B1	SAG	6.62731
				B3	SAG	2.96321		B1	SAG	3.26184		B1	SAG	6.64266
				B3	SAG	0.0809714		B1	SAG	2.87333		B1	SAG	12.8226
				B3	SAG	7.30387		B1	SAG	0.181231		B1	SAG	4.63139
				B3	SAG	0		B1	SAG	0		B1	SAG	6.52357
				B3	SAG	1.96761		B1	SAG	3.93374		B1	SAG	7.97322
				B3	SAG	1.62895		B1	SAG	1.53272		B1	SAG	6.08838
				B3	SAG	0.409666		B1	SAG	2.02852		B1	SAG	3.96891
				B3	SAG	2.57497		B1	SAG	1.87679		B1	SAG	8.4761
				B3	SAG	0		B1	SAG	0.891053		B1	SAG	14.9082
				B3	SAG	4.74034		B1	SAG	2.35661		B1	SAG	12.5578
				B3	SAG	0		B1	SAG	0.871201		B1	SAG	18.0018
				B3	SAG	4.62199		B1	SAG	4.14028		B1	SAG	6.89738
				B3	SAG	3.23446		B1	SAG	1.51631		B1	SAG	15.6873
				B3	SAG	2.10791		B1	SAG	2.21023		B1	SAG	8.68659
				B3	SAG	1.59266		B1	SAG	2.16087		B1	SAG	12.0519
				B3	SAG	3.83905		B1	SAG	2.24208		B1	SAG	10.4329
				B3	SAG	1.73855		B1	SAG	1.32696		B1	SAG	8.53189
				B3	SAG	4.87201		B1	SAG	2.55897		B1	SAG	4.78071
				B3	SAG	1.28264		B1	SAG	0.928455		B1	SAG	5.89473
				B3	SAG	1.31139		B1	SAG	2.89393		B1	SAG	10.91
				B3	SAG	2.7271		B1	SAG	0.636342		B1	SAG	10.7359
				B3	SAG	0		B1	SAG	1.02091		B1	SAG	9.10521
				B3	SAG	2.58913		B1	SAG	2.69461		B1	SAG	12.4108
				B3	SAG	0		B1	SAG	2.54104		B1	SAG	8.85835
				B3	SAG	2.39495		B1	SAG	0.665703		B1	SAG	7.47224
				B3	SAG	3.36527		B1	SAG	1.01957		B1	SAG	15.5303
								B1	SAG	4.01397		B1	SAG	10.9498
								B1	SAG	0.93002		B1	SAG	6.89917
								B1	SAG	2.65726		B1	SAG	9.01144
								B1	SAG	0.538879		B1	SAG	6.42228
								B1	SAG	2.63941		B1	SAG	15.1752
								B1	SAG	2.06123		B1	SAG	4.97569
								B1	SAG	0.666412		B1	SAG	7.51794
								B1	SAG	1.04988		B1	SAG	13.6576
								B1	SAG	1.08646		B1	SAG	11.65
								B1	SAG	4.40482		B1	SAG	13.8101
								B1	SAG	2.13244		B1	SAG	7.83023
								B1	SAG	1.814		B1	SAG	21.0134
								B1	SAG	7.77872		B1	SAG	10.0646
								B1	SAG	1.93415		B1	SAG	15.1112
								B1	SAG	2.27		B1	SAG	6.60923
								B1	SAG	1.80079		B1	SAG	9.20405
								B1	SAG	2.48166		B1	SAG	7.57057
								B1	SAG	4.17425		B1	SAG	8.36667
								B1	SAG	1.46118		B2	SAG	10.158
								B1	SAG	0.102608		B2	SAG	4.07198
								B1	SAG	1.31318		B2	SAG	13.5
								B1	SAG	5.28273		B2	SAG	0
								B1	SAG	3.92527		B2	SAG	11.5101
								B1	SAG	3.26907		B2	SAG	13.8112
								B1	SAG	2.37748		B2	SAG	5.2825
								B1	SAG	3.31392		B2	SAG	0
								B1	SAG	2.6564		B2	SAG	18.165
								B1	SAG	0.956635		B2	SAG	12.3587
								B1	SAG	3.53525		B2	SAG	4.56554
								B1	SAG	2.75175		B2	SAG	3.26295
								B1	SAG	0.339508		B2	SAG	9.55551
								B1	SAG	2.59166		B2	SAG	14.7475
								B1	SAG	1.48757		B2	SAG	9.10636
								B1	SAG	2.81518		B2	SAG	6.25323
								B1	SAG	1.96816		B2	SAG	11.5735
								B1	SAG	0.990566		B2	SAG	12.7367
								B1	SAG	2.77681		B2	SAG	4.62638
								B1	SAG	3.74988		B2	SAG	14.3462
								B1	SAG	0.0885958		B2	SAG	8.40736
								B1	SAG	2.91165		B2	SAG	9.69043
								B1	SAG	2.54204		B2	SAG	14.0118
								B1	SAG	2.83633		B2	SAG	8.70199
								B2	SAG	1.42467		B2	SAG	9.11107
								B2	SAG	3.30934		B2	SAG	13.3923
								B2	SAG	0.00492556		B2	SAG	10.7951
								B2	SAG	0		B2	SAG	13.4558
								B2	SAG	0.852164		B2	SAG	14.6154
								B2	SAG	3.08452		B2	SAG	9.14872
								B2	SAG	0.864354		B2	SAG	10.1804
								B2	SAG	8.57533		B2	SAG	4.49177
								B2	SAG	2.64089		B2	SAG	21.7939
								B2	SAG	3.3257		B2	SAG	7.41359
								B2	SAG	2.24463		B2	SAG	8.14455
								B2	SAG	0.359344		B2	SAG	9.102
								B2	SAG	2.07039		B2	SAG	11.5656
								B2	SAG	1.78263		B2	SAG	6.77895
								B2	SAG	1.42413		B2	SAG	9.70897
								B2	SAG	3.01169		B2	SAG	12.8712
								B2	SAG	3.71328		B2	SAG	9.07917
								B2	SAG	2.20769		B2	SAG	10.9806
								B2	SAG	3.07641		B2	SAG	16.5154
								B2	SAG	1.78842		B2	SAG	21.2156
								B2	SAG	5.91982		B2	SAG	8.91379
								B2	SAG	4.23476		B2	SAG	12.112
								B2	SAG	4.65459		B2	SAG	14.0524
								B2	SAG	3.29715		B2	SAG	9.09968
								B2	SAG	5.15511		B2	SAG	17.1274
								B2	SAG	5.29764		B2	SAG	14.2753
								B2	SAG	5.31452		B2	SAG	9.47248
								B2	SAG	3.23173		B2	SAG	7.86798
								B2	SAG	2.52454		B2	SAG	5.4663
								B2	SAG	2.92324		B2	SAG	20.1409
								B2	SAG	0		B2	SAG	12.2876
								B2	SAG	2.80864		B2	SAG	12.7553
								B2	SAG	1.44269		B2	SAG	5.97518
								B2	SAG	2.24339		B2	SAG	0.109051
								B2	SAG	4.70833		B2	SAG	16.9627
								B2	SAG	2.13589		B2	SAG	5.92372
								B2	SAG	3.3736		B2	SAG	6.81914
								B2	SAG	4.11199		B2	SAG	7.12766
								B2	SAG	3.61581		B2	SAG	13.702
								B2	SAG	0.334199		B3	SAG	9.24462
								B2	SAG	1.15783		B3	SAG	4.87918
								B2	SAG	3.77829		B3	SAG	11.5264
								B2	SAG	4.80923		B3	SAG	3.14913
								B2	SAG	3.74071		B3	SAG	6.70647
								B2	SAG	2.10316		B3	SAG	9.58981
								B2	SAG	3.82967		B3	SAG	1.82221
								B2	SAG	0.923247		B3	SAG	4.51624
								B2	SAG	2.46787		B3	SAG	9.8487
								B2	SAG	4.8546		B3	SAG	5.63879
								B2	SAG	4.79441		B3	SAG	4.57213
								B2	SAG	1.7611		B3	SAG	5.86808
								B2	SAG	4.63253		B3	SAG	4.66546
								B2	SAG	1.44243		B3	SAG	14.0304
								B2	SAG	0		B3	SAG	12.6962
								B2	SAG	3.87915		B3	SAG	5.52283
								B2	SAG	6.44819		B3	SAG	5.84953
								B2	SAG	8.17425		B3	SAG	6.90022
								B2	SAG	0		B3	SAG	8.65635
								B2	SAG	0.796444		B3	SAG	3.02497
								B2	SAG	3.47267		B3	SAG	7.61388
								B2	SAG	4.35562		B3	SAG	4.85555
								B2	SAG	0		B3	SAG	10.8175
								B2	SAG	1.02036		B3	SAG	14.0807
								B2	SAG	1.99494		B3	SAG	9.77467
								B2	SAG	5.13747		B3	SAG	8.92336
								B2	SAG	6.42115		B3	SAG	13.1102
								B2	SAG	1.20306		B3	SAG	12.5983
								B2	SAG	4.23482		B3	SAG	15.4848
								B2	SAG	0		B3	SAG	9.5893
								B3	SAG	1.37963		B3	SAG	3.40706
								B3	SAG	1.49427		B3	SAG	2.31005
								B3	SAG	2.98516		B3	SAG	11.0157
								B3	SAG	0.0296161		B3	SAG	7.23969
								B3	SAG	3.33792		B3	SAG	10.2291
								B3	SAG	2.29768		B3	SAG	3.24382
								B3	SAG	2.26891		B3	SAG	11.8036
								B3	SAG	1.22889		B3	SAG	7.62475
								B3	SAG	0.753974		B3	SAG	5.66857
								B3	SAG	0.338264		B3	SAG	5.9831
								B3	SAG	3.80899		B3	SAG	3.3939
								B3	SAG	1.34248		B3	SAG	5.16933
								B3	SAG	0.929512		B3	SAG	5.20246
								B3	SAG	2.13056		B3	SAG	7.7331
								B3	SAG	2.21743		B3	SAG	8.5579
								B3	SAG	7.4254		B3	SAG	1.07784
								B3	SAG	3.63419		B3	SAG	3.23398
								B3	SAG	0.514876		B3	SAG	6.33144
								B3	SAG	5.4868		B3	SAG	2.02189
								B3	SAG	1.76056		B3	SAG	2.60984
								B3	SAG	6.05125		B3	SAG	7.92936
								B3	SAG	2.63489		B3	SAG	8.38756
								B3	SAG	0.876493		B3	SAG	10.0015
								B3	SAG	1.319		B3	SAG	0.980647
								B3	SAG	1.43748		B3	SAG	7.04349
								B3	SAG	1.317		B3	SAG	5.46348
								B3	SAG	1.88712		B3	SAG	7.07426
								B3	SAG	3.75861		B3	SAG	4.08507
								B3	SAG	3.26626		B3	SAG	7.16782
								B3	SAG	2.0745		B3	SAG	1.34383
								B3	SAG	5.08131		B3	SAG	3.74478
								B3	SAG	3.33189		B3	SAG	5.40043
								B3	SAG	4.03231		B3	SAG	14.5207
								B3	SAG	1.91852
								B3	SAG	2.43176
								B3	SAG	1.10455
								B3	SAG	1.89387
								B3	SAG	1.20165
								B3	SAG	1.94607
								B3	SAG	1.56074
								B3	SAG	0.943284
								B3	SAG	1.77792
								B3	SAG	1.76984
								B3	SAG	0.0859691
								B3	SAG	0
								B3	SAG	5.58638
								B3	SAG	3.10614
								B3	SAG	0.924915
								B3	SAG	2.73448
								B3	SAG	2.22617
								B3	SAG	6.95509
								B3	SAG	3.92336
								B3	SAG	2.01712
								B3	SAG	3.43589
								B3	SAG	0.345841
								B3	SAG	0.666054
								B3	SAG	1.21663
								B3	SAG	0
								B3	SAG	4.34491
								B3	SAG	2.78185
								B3	SAG	2.09562
								B3	SAG	2.77989
								B3	SAG	0.943329
								B3	SAG	3.07
								B3	SAG	9.81219
								B3	SAG	4.25342
								B3	SAG	4.34029
								B3	SAG	3.39209
								B3	SAG	0.659557

## Sheet: Fig 2B
Normalized fluorescence intensity
ARPE-19				HEK293T				hTERT RPE-1				NIH/3T3
Batch	Treatment	Intensity		Batch	Treatment	Intensity		Batch	Treatment	Intensity		Batch	Treatment	Intensity
B1	No SAG	0.64806		B1	No SAG	1.65934		B1	No SAG	0		B1	No SAG	0.2892
B1	No SAG	0		B1	No SAG	0.696882		B1	No SAG	1.16715		B1	No SAG	0
B1	No SAG	1.02898		B1	No SAG	1.00255		B1	No SAG	1.49792		B1	No SAG	5.15715
B1	No SAG	1.53883		B1	No SAG	0.622746		B1	No SAG	0.795363		B1	No SAG	0.861496
B1	No SAG	1.5162		B1	No SAG	0		B1	No SAG	1.16461		B1	No SAG	1.71969
B1	No SAG	0.400955		B1	No SAG	0.753518		B1	No SAG	0		B1	No SAG	0.232105
B1	No SAG	0		B1	No SAG	3.16956		B1	No SAG	0		B1	No SAG	0.50239
B1	No SAG	0.990658		B1	No SAG	0		B1	No SAG	2.12628		B1	No SAG	3.68757
B1	No SAG	0.762403		B1	No SAG	0		B1	No SAG	1.51891		B1	No SAG	0.453953
B1	No SAG	0.292752		B1	No SAG	0.286347		B1	No SAG	1.17187		B1	No SAG	0
B1	No SAG	0		B1	No SAG	0.49987		B1	No SAG	1.2914		B1	No SAG	0
B1	No SAG	2.01474		B1	No SAG	0		B1	No SAG	0.49147		B1	No SAG	0
B1	No SAG	0.742143		B1	No SAG	1.84285		B1	No SAG	1.00069		B1	No SAG	0.659694
B1	No SAG	0.940019		B1	No SAG	0		B1	No SAG	0.132525		B1	No SAG	0
B1	No SAG	0.234844		B1	No SAG	0.155594		B1	No SAG	1.01082		B1	No SAG	0.0856013
B1	No SAG	0.447831		B1	No SAG	1.25559		B1	No SAG	0		B1	No SAG	0.512715
B1	No SAG	1.81292		B1	No SAG	0.357967		B1	No SAG	0.470579		B1	No SAG	0.536351
B1	No SAG	1.90883		B1	No SAG	1.58499		B1	No SAG	0.348246		B1	No SAG	5.35744
B1	No SAG	0.616023		B1	No SAG	3.14789		B1	No SAG	3.35859		B1	No SAG	0.0810078
B1	No SAG	0.956667		B1	No SAG	2.82701		B1	No SAG	0.567389		B1	No SAG	0
B1	No SAG	1.39943		B1	No SAG	0.517853		B1	No SAG	1.07985		B1	No SAG	0.77607
B1	No SAG	2.51287		B1	No SAG	0.764468		B1	No SAG	0.100727		B1	No SAG	0
B1	No SAG	2.28482		B1	No SAG	0.316483		B1	No SAG	1.5807		B1	No SAG	2.23075
B1	No SAG	0.876516		B1	No SAG	0		B1	No SAG	0.442595		B1	No SAG	1.27932
B1	No SAG	0		B1	No SAG	0.0569949		B1	No SAG	1.51394		B1	No SAG	0.443178
B1	No SAG	0.527423		B1	No SAG	0		B1	No SAG	0.100372		B1	No SAG	0.529935
B1	No SAG	0.772104		B1	No SAG	0.866461		B1	No SAG	0.412091		B1	No SAG	3.45372
B1	No SAG	0.810437		B1	No SAG	1.69139		B1	No SAG	1.74519		B1	No SAG	0
B1	No SAG	0.106453		B1	No SAG	0.736138		B1	No SAG	1.57709		B1	No SAG	0.0395199
B1	No SAG	0.806873		B1	No SAG	1.26053		B1	No SAG	0.97233		B1	No SAG	1.83503
B1	No SAG	1.04157		B1	No SAG	0.863132		B1	No SAG	1.90343		B1	No SAG	0.50584
B1	No SAG	1.04508		B1	No SAG	1.30595		B1	No SAG	0.42479		B1	No SAG	4.07463
B1	No SAG	2.12654		B1	No SAG	1.72772		B1	No SAG	0.701262		B1	No SAG	2.3041
B1	No SAG	1.16223		B1	No SAG	1.64907		B1	No SAG	1.58123		B1	No SAG	0.332619
B1	No SAG	3.14398		B1	No SAG	2.79486		B1	No SAG	1.1321		B1	No SAG	0
B1	No SAG	0.850488		B1	No SAG	2.09508		B1	No SAG	2.36834		B1	No SAG	1.05583
B1	No SAG	1.59097		B1	No SAG	0		B1	No SAG	0		B1	No SAG	0
B1	No SAG	0		B1	No SAG	0		B1	No SAG	1.28544		B1	No SAG	0.00307217
B1	No SAG	0.448373		B1	No SAG	0.531387		B1	No SAG	2.88954		B1	No SAG	0
B1	No SAG	1.1215		B1	No SAG	1.32527		B1	No SAG	0.366091		B2	No SAG	0
B1	No SAG	0.110004		B1	No SAG	1.52912		B1	No SAG	1.50397		B2	No SAG	0
B1	No SAG	1.2648		B1	No SAG	2.05795		B1	No SAG	1.08131		B2	No SAG	1.79555
B1	No SAG	1.51381		B1	No SAG	0		B1	No SAG	1.17446		B2	No SAG	2.80562
B1	No SAG	0.677496		B1	No SAG	1.64777		B1	No SAG	1.34712		B2	No SAG	0.164435
B1	No SAG	1.78602		B1	No SAG	0.730065		B1	No SAG	0.716474		B2	No SAG	0
B1	No SAG	1.16736		B1	No SAG	1.2637		B1	No SAG	0.890504		B2	No SAG	0
B2	No SAG	0.0659091		B1	No SAG	1.40589		B1	No SAG	0		B2	No SAG	2.38109
B2	No SAG	0.981779		B2	No SAG	1.62047		B1	No SAG	0.953265		B2	No SAG	1.81617
B2	No SAG	0.807692		B2	No SAG	2.92535		B1	No SAG	1.0796		B2	No SAG	1.02596
B2	No SAG	0.392995		B2	No SAG	2.37564		B1	No SAG	0.374778		B2	No SAG	0
B2	No SAG	0.706759		B2	No SAG	0.862908		B1	No SAG	3.76519		B2	No SAG	0
B2	No SAG	1.33368		B2	No SAG	2.65886		B1	No SAG	1.73472		B2	No SAG	3.57222
B2	No SAG	0.764815		B2	No SAG	0		B1	No SAG	3.86012		B2	No SAG	0.764892
B2	No SAG	0.198598		B2	No SAG	0.378464		B1	No SAG	0.586868		B2	No SAG	0
B2	No SAG	0.556163		B2	No SAG	0.420122		B1	No SAG	0.862166		B2	No SAG	4.00088
B2	No SAG	0.928884		B2	No SAG	2.56719		B1	No SAG	0		B2	No SAG	0.431239
B2	No SAG	1.51933		B2	No SAG	0.960974		B1	No SAG	2.05765		B2	No SAG	1.865
B2	No SAG	1.99017		B2	No SAG	0.12109		B1	No SAG	1.0396		B2	No SAG	0
B2	No SAG	1.39193		B2	No SAG	0.430485		B1	No SAG	0		B2	No SAG	0
B2	No SAG	0.450477		B2	No SAG	0.205902		B1	No SAG	0.246721		B2	No SAG	0
B2	No SAG	2.39258		B2	No SAG	0.582594		B1	No SAG	0.159706		B2	No SAG	1.03639
B2	No SAG	1.26521		B2	No SAG	2.24832		B1	No SAG	0.247273		B2	No SAG	0
B2	No SAG	1.74367		B2	No SAG	0.939787		B1	No SAG	0.817961		B2	No SAG	1.99966
B2	No SAG	1.1659		B2	No SAG	0.391598		B1	No SAG	0		B2	No SAG	0.524886
B2	No SAG	1.94095		B2	No SAG	0		B1	No SAG	1.20965		B2	No SAG	1.36228
B2	No SAG	1.05637		B2	No SAG	0		B1	No SAG	0		B2	No SAG	0.723284
B2	No SAG	0.896591		B2	No SAG	0		B2	No SAG	0.989207		B2	No SAG	0
B2	No SAG	0.240774		B2	No SAG	1.94746		B2	No SAG	1.23498		B2	No SAG	1.36059
B2	No SAG	0.409599		B2	No SAG	0.987457		B2	No SAG	1.19212		B2	No SAG	0.880948
B2	No SAG	0.339369		B2	No SAG	0.858137		B2	No SAG	0.990134		B2	No SAG	0.492428
B2	No SAG	0.864087		B2	No SAG	0.147957		B2	No SAG	0.731813		B2	No SAG	0
B2	No SAG	0.580465		B2	No SAG	1.13172		B2	No SAG	0.702143		B2	No SAG	0
B2	No SAG	1.79367		B2	No SAG	0.616476		B2	No SAG	1.29812		B2	No SAG	2.14694
B2	No SAG	0		B2	No SAG	1.46718		B2	No SAG	0.491295		B2	No SAG	0
B2	No SAG	0.550443		B2	No SAG	0.0629092		B2	No SAG	0.850503		B2	No SAG	0
B2	No SAG	0.682618		B2	No SAG	0.766036		B2	No SAG	0.295245		B2	No SAG	1.95706
B2	No SAG	0.449499		B2	No SAG	1.22382		B2	No SAG	1.25835		B2	No SAG	3.92668
B2	No SAG	0.486986		B2	No SAG	1.84522		B2	No SAG	0.515055		B2	No SAG	1.96579
B2	No SAG	0.901866		B2	No SAG	0.639787		B2	No SAG	0.875099		B3	No SAG	0.125068
B2	No SAG	1.54767		B2	No SAG	1.28186		B2	No SAG	1.07827		B3	No SAG	1.42266
B2	No SAG	0.314496		B2	No SAG	1.22383		B2	No SAG	1.46585		B3	No SAG	0.471492
B2	No SAG	2.29788		B2	No SAG	0.153482		B2	No SAG	1.48806		B3	No SAG	1.47407
B2	No SAG	1.32969		B2	No SAG	0		B2	No SAG	1.13046		B3	No SAG	1.56624
B2	No SAG	2.21645		B2	No SAG	1.75966		B2	No SAG	1.39983		B3	No SAG	2.02232
B2	No SAG	0.894381		B2	No SAG	0		B2	No SAG	2.06012		B3	No SAG	0.924706
B2	No SAG	0.937075		B2	No SAG	2.20597		B2	No SAG	0.966804		B3	No SAG	0.34446
B2	No SAG	1.67984		B2	No SAG	1.65342		B2	No SAG	0.826918		B3	No SAG	0.386844
B2	No SAG	0.467253		B2	No SAG	0		B2	No SAG	1.1707		B3	No SAG	0
B2	No SAG	2.51515		B2	No SAG	1.61665		B2	No SAG	1.20555		B3	No SAG	0
B2	No SAG	0.748129		B2	No SAG	0		B2	No SAG	0.607838		B3	No SAG	0
B2	No SAG	1.02734		B2	No SAG	1.20534		B2	No SAG	1.01485		B3	No SAG	0.660555
B2	No SAG	0.174835		B2	No SAG	1.9198		B2	No SAG	0.296764		B3	No SAG	0.810412
B3	No SAG	0.454839		B2	No SAG	0.762835		B2	No SAG	1.04205		B3	No SAG	0
B3	No SAG	1.03381		B2	No SAG	1.83321		B2	No SAG	1.72865		B3	No SAG	1.43107
B3	No SAG	0.421833		B3	No SAG	0.47579		B2	No SAG	0.548989		B3	No SAG	0
B3	No SAG	1.03431		B3	No SAG	0		B2	No SAG	1.61383		B3	No SAG	0
B3	No SAG	1.12381		B3	No SAG	2.37539		B2	No SAG	1.54346		B3	No SAG	0
B3	No SAG	2.78764		B3	No SAG	0.375366		B2	No SAG	0.603361		B3	No SAG	0.117632
B3	No SAG	0.995931		B3	No SAG	0.079099		B2	No SAG	0.941074		B3	No SAG	0.63216
B3	No SAG	0.212734		B3	No SAG	0.380456		B2	No SAG	0.278304		B3	No SAG	0.3627
B3	No SAG	1.55562		B3	No SAG	0.621077		B2	No SAG	0.43693		B3	No SAG	0.475781
B3	No SAG	0.893752		B3	No SAG	2.37498		B2	No SAG	1.06997		B3	No SAG	0.559992
B3	No SAG	0.282809		B3	No SAG	1.97129		B2	No SAG	0.783178		B3	No SAG	0.52842
B3	No SAG	0.798178		B3	No SAG	1.77009		B2	No SAG	1.44423		B3	No SAG	1.77956
B3	No SAG	5.31088		B3	No SAG	1.97996		B2	No SAG	2.29794		B3	No SAG	0.477626
B3	No SAG	0.597009		B3	No SAG	0		B2	No SAG	1.2241		B3	No SAG	4.6427
B3	No SAG	1.01138		B3	No SAG	0		B2	No SAG	0.0446682		B3	No SAG	1.1187
B3	No SAG	0.971428		B3	No SAG	0.844421		B2	No SAG	1.14373		B3	No SAG	0.659905
B3	No SAG	1.00678		B3	No SAG	0.876439		B2	No SAG	1.43454		B3	No SAG	0
B3	No SAG	0.725146		B3	No SAG	1.60363		B2	No SAG	0.854911		B3	No SAG	2.0784
B3	No SAG	0.538579		B3	No SAG	1.71072		B2	No SAG	0.995377		B3	No SAG	3.05545
B3	No SAG	1.33483		B3	No SAG	0.42077		B2	No SAG	1.81269		B3	No SAG	1.2818
B3	No SAG	0.626023		B3	No SAG	0.261357		B2	No SAG	0.512826		B3	No SAG	0.892684
B3	No SAG	0.323964		B3	No SAG	1.26333		B2	No SAG	0.2364		B3	No SAG	4.09887
B3	No SAG	1.06821		B3	No SAG	0		B2	No SAG	1.07767		B3	No SAG	1.79604
B3	No SAG	0.528777		B3	No SAG	0.871681		B2	No SAG	1.14387		B3	No SAG	2.77818
B3	No SAG	1.61552		B3	No SAG	0.624114		B2	No SAG	1.46011		B3	No SAG	0.0235001
B3	No SAG	0.328751		B3	No SAG	0.599692		B2	No SAG	1.78386		B1	SAG	1.96195
B3	No SAG	0.985236		B3	No SAG	1.49356		B2	No SAG	0.958754		B1	SAG	1.68221
B3	No SAG	0.807443		B3	No SAG	3.09087		B2	No SAG	0.698892		B1	SAG	0.790234
B3	No SAG	0.0308073		B3	No SAG	0.810361		B2	No SAG	0.823806		B1	SAG	2.47547
B3	No SAG	1.63094		B3	No SAG	0.954145		B2	No SAG	1.74577		B1	SAG	0
B3	No SAG	0.239377		B3	No SAG	0.721264		B2	No SAG	0.443284		B1	SAG	0
B3	No SAG	1.00539		B3	No SAG	0.810729		B2	No SAG	1.06034		B1	SAG	0
B3	No SAG	0		B3	No SAG	0.313204		B2	No SAG	0.471184		B1	SAG	0
B3	No SAG	1.02917		B3	No SAG	1.00752		B2	No SAG	0.673448		B1	SAG	0
B3	No SAG	1.05099		B3	No SAG	2.39067		B2	No SAG	1.69074		B1	SAG	1.04601
B3	No SAG	1.69528		B3	No SAG	0.805955		B2	No SAG	1.34782		B1	SAG	0
B3	No SAG	0.283038		B3	No SAG	0.325989		B2	No SAG	0.692203		B1	SAG	0.910861
B3	No SAG	1.66271		B3	No SAG	3.2398		B2	No SAG	0		B1	SAG	0
B3	No SAG	0.275614		B3	No SAG	0.762639		B2	No SAG	0.561815		B1	SAG	2.94983
B3	No SAG	1.83245		B3	No SAG	1.28791		B2	No SAG	0.63918		B1	SAG	0.325187
B3	No SAG	1.17821		B3	No SAG	0.746717		B3	No SAG	0.99006		B1	SAG	0.399362
B3	No SAG	2.0241		B3	No SAG	0		B3	No SAG	0		B1	SAG	1.66349
B3	No SAG	0.0919269		B3	No SAG	2.37346		B3	No SAG	0.641308		B1	SAG	0.445216
B3	No SAG	0.294419		B3	No SAG	0		B3	No SAG	0.624987		B1	SAG	1.23411
B3	No SAG	1.79013		B3	No SAG	0.312437		B3	No SAG	1.58028		B1	SAG	0.863025
B3	No SAG	0.510236		B3	No SAG	0.837114		B3	No SAG	1.22656		B1	SAG	1.07702
B1	SAG	0		B3	No SAG	0.574992		B3	No SAG	1.71333		B1	SAG	0
B1	SAG	0.964776		B3	No SAG	0.622693		B3	No SAG	0.212512		B1	SAG	1.93866
B1	SAG	1.67827		B3	No SAG	2.0383		B3	No SAG	1.23547		B1	SAG	0
B1	SAG	0		B1	SAG	0		B3	No SAG	0.8556		B1	SAG	0.103097
B1	SAG	0.243804		B1	SAG	0.220812		B3	No SAG	1.28597		B1	SAG	0.693498
B1	SAG	0		B1	SAG	1.65489		B3	No SAG	0.0814378		B1	SAG	0.741431
B1	SAG	0.560542		B1	SAG	0.565296		B3	No SAG	2.81547		B1	SAG	0.836766
B1	SAG	1.07752		B1	SAG	0		B3	No SAG	1.63762		B1	SAG	0.454824
B1	SAG	0		B1	SAG	0.282823		B3	No SAG	1.31891		B1	SAG	0
B1	SAG	0.0618609		B1	SAG	0.810779		B3	No SAG	1.28045		B1	SAG	2.12506
B1	SAG	1.06079		B1	SAG	1.8256		B3	No SAG	0.652904		B1	SAG	0.805011
B1	SAG	0.449961		B1	SAG	0.289426		B3	No SAG	0.792202		B1	SAG	1.86082
B1	SAG	0.538364		B1	SAG	1.25873		B3	No SAG	1.08869		B1	SAG	0
B1	SAG	1.15986		B1	SAG	0		B3	No SAG	0.985258		B1	SAG	0.952286
B1	SAG	0.359021		B1	SAG	0.942708		B3	No SAG	0.55315		B1	SAG	0
B1	SAG	0.029896		B1	SAG	0		B3	No SAG	1.47181		B1	SAG	3.83186
B1	SAG	0.412574		B1	SAG	0		B3	No SAG	0.629112		B1	SAG	1.86875
B1	SAG	0.880187		B1	SAG	1.58724		B3	No SAG	1.60846		B1	SAG	4.37454
B1	SAG	1.09554		B1	SAG	1.08388		B3	No SAG	0.688223		B2	SAG	0.395654
B1	SAG	0.600007		B1	SAG	0.848429		B3	No SAG	1.4876		B2	SAG	0.636563
B1	SAG	1.03642		B1	SAG	0		B3	No SAG	0		B2	SAG	0.879225
B1	SAG	0.0419505		B1	SAG	0.823892		B3	No SAG	1.19639		B2	SAG	0
B1	SAG	0		B1	SAG	0		B3	No SAG	0.692958		B2	SAG	0.943127
B1	SAG	1.12515		B1	SAG	0		B3	No SAG	0		B2	SAG	2.78318
B1	SAG	1.42114		B1	SAG	0.666668		B3	No SAG	0.965064		B2	SAG	3.98907
B1	SAG	1.1793		B1	SAG	1.15066		B3	No SAG	0		B2	SAG	2.74718
B1	SAG	2.58313		B1	SAG	1.97254		B3	No SAG	1.21807		B2	SAG	0.760367
B1	SAG	0.332079		B1	SAG	1.05349		B3	No SAG	0.611799		B2	SAG	0
B1	SAG	0		B1	SAG	0.125201		B3	No SAG	0		B2	SAG	3.69762
B1	SAG	0.91122		B1	SAG	0.679967		B3	No SAG	0.643897		B2	SAG	1.83705
B1	SAG	0.801241		B1	SAG	0.248715		B3	No SAG	0.885826		B2	SAG	2.68903
B1	SAG	0.40126		B1	SAG	0.1288		B3	No SAG	2.13226		B2	SAG	2.87378
B1	SAG	1.20028		B1	SAG	0.485214		B3	No SAG	1.5584		B2	SAG	0
B1	SAG	0		B1	SAG	0.741974		B3	No SAG	0.955225		B2	SAG	2.28017
B1	SAG	1.7894		B1	SAG	0		B3	No SAG	0.406851		B2	SAG	3.97157
B1	SAG	0.868681		B1	SAG	0.407218		B3	No SAG	3.78376		B2	SAG	0
B1	SAG	0.738192		B1	SAG	1.7106		B3	No SAG	1.06906		B2	SAG	0
B1	SAG	0.256708		B1	SAG	0.436379		B3	No SAG	1.28642		B2	SAG	1.96111
B1	SAG	0.486094		B1	SAG	0		B3	No SAG	0		B2	SAG	0
B1	SAG	1.27274		B1	SAG	0.32454		B3	No SAG	0.989113		B2	SAG	0.0912223
B1	SAG	1.05865		B1	SAG	1.28577		B3	No SAG	0.903816		B2	SAG	0
B1	SAG	0.866523		B1	SAG	0		B3	No SAG	1.94531		B2	SAG	1.81998
B1	SAG	0.784034		B1	SAG	0.934089		B3	No SAG	0.815305		B2	SAG	0
B1	SAG	0.475394		B1	SAG	1.27044		B3	No SAG	0.0113198		B2	SAG	0
B1	SAG	2.2022		B1	SAG	0		B3	No SAG	1.10007		B2	SAG	0
B1	SAG	0.623785		B1	SAG	1.72914		B3	No SAG	0.453461		B2	SAG	0
B2	SAG	0.697245		B1	SAG	0		B3	No SAG	0.217223		B2	SAG	1.88403
B2	SAG	0.936332		B1	SAG	2.17607		B3	No SAG	1.65715		B2	SAG	0
B2	SAG	0.224712		B1	SAG	2.03669		B3	No SAG	0.932428		B2	SAG	2.59047
B2	SAG	1.3113		B1	SAG	1.68691		B3	No SAG	1.89443		B2	SAG	3.64611
B2	SAG	0.250132		B2	SAG	0.692225		B3	No SAG	0.304549		B2	SAG	1.99904
B2	SAG	0.736137		B2	SAG	0.0955434		B3	No SAG	0.655868		B2	SAG	1.22863
B2	SAG	0.962635		B2	SAG	0.167854		B3	No SAG	1.2909		B2	SAG	0
B2	SAG	0.402348		B2	SAG	0.371631		B3	No SAG	1.79047		B2	SAG	0
B2	SAG	0.422933		B2	SAG	0.380412		B3	No SAG	0.329541		B2	SAG	1.36354
B2	SAG	1.2054		B2	SAG	1.24466		B3	No SAG	0.942548		B2	SAG	2.86304
B2	SAG	0.961094		B2	SAG	0		B3	No SAG	0.678097		B2	SAG	3.49825
B2	SAG	0.957469		B2	SAG	0.817412		B3	No SAG	2.19488		B3	SAG	1.65723
B2	SAG	1.054		B2	SAG	0.792895		B3	No SAG	0		B3	SAG	2.42247
B2	SAG	0		B2	SAG	0		B3	No SAG	2.03014		B3	SAG	0
B2	SAG	0.778232		B2	SAG	1.06421		B1	SAG	0		B3	SAG	0
B2	SAG	0.228635		B2	SAG	0.119396		B1	SAG	0.579842		B3	SAG	1.75172
B2	SAG	0		B2	SAG	0.428241		B1	SAG	0.476243		B3	SAG	0.564308
B2	SAG	0.350931		B2	SAG	0.8191		B1	SAG	0		B3	SAG	1.47517
B2	SAG	0		B2	SAG	0.247728		B1	SAG	0.164162		B3	SAG	0.11015
B2	SAG	0.784382		B2	SAG	0.746223		B1	SAG	0.296621		B3	SAG	2.66878
B2	SAG	0.188038		B2	SAG	1.07962		B1	SAG	0.333525		B3	SAG	0
B2	SAG	0		B2	SAG	0		B1	SAG	0.524172		B3	SAG	0.895116
B2	SAG	0.781141		B2	SAG	0.668693		B1	SAG	0.0180153		B3	SAG	0.19998
B2	SAG	1.79482		B2	SAG	0.880126		B1	SAG	0		B3	SAG	0
B2	SAG	0.320095		B2	SAG	1.88427		B1	SAG	0.372157		B3	SAG	2.40738
B2	SAG	1.19373		B2	SAG	0.641886		B1	SAG	0		B3	SAG	1.77865
B2	SAG	0.232362		B2	SAG	1.14408		B1	SAG	0		B3	SAG	0.0400072
B2	SAG	0.0383211		B2	SAG	1.7545		B1	SAG	0		B3	SAG	0.824897
B2	SAG	0.411104		B2	SAG	1.0762		B1	SAG	0.96888		B3	SAG	1.39781
B2	SAG	0.599989		B2	SAG	1.48997		B1	SAG	0.446529		B3	SAG	0.939082
B2	SAG	0.27441		B2	SAG	0		B1	SAG	0		B3	SAG	0.442241
B2	SAG	0.538194		B2	SAG	0.40663		B1	SAG	0		B3	SAG	2.65018
B2	SAG	0.371291		B2	SAG	0.927555		B1	SAG	0.429349		B3	SAG	1.57468
B2	SAG	0.000177933		B2	SAG	0.674697		B1	SAG	0.704753		B3	SAG	0.730488
B2	SAG	0.877229		B2	SAG	0.319237		B1	SAG	0.925912		B3	SAG	0.416932
B2	SAG	0		B2	SAG	2.04606		B1	SAG	1.04668		B3	SAG	1.1082
B2	SAG	1.88202		B2	SAG	0.613984		B1	SAG	0.436746		B3	SAG	0.291366
B2	SAG	0.50396		B2	SAG	1.02999		B1	SAG	0		B3	SAG	1.10904
B2	SAG	0.718013		B2	SAG	0.0443576		B1	SAG	0.710891		B3	SAG	0
B2	SAG	0		B2	SAG	1.01865		B1	SAG	0.547581		B3	SAG	0.157019
B2	SAG	0.228633		B2	SAG	0.975592		B1	SAG	0		B3	SAG	1.35861
B2	SAG	0		B2	SAG	0		B1	SAG	0.811551		B3	SAG	0.138381
B2	SAG	0.322678		B2	SAG	0.839173		B1	SAG	0.265461		B3	SAG	0
B2	SAG	0.366144		B2	SAG	0		B1	SAG	0.301159		B3	SAG	0.414522
B2	SAG	1.59301		B2	SAG	1.62434		B1	SAG	1.23458		B3	SAG	0.1914
B2	SAG	0.781838		B2	SAG	2.20892		B1	SAG	0.485967		B3	SAG	0
B3	SAG	1.00195		B2	SAG	1.15317		B1	SAG	0.526892		B3	SAG	1.35966
B3	SAG	0.48321		B2	SAG	1.15986		B1	SAG	0.11919		B3	SAG	0.159728
B3	SAG	0		B2	SAG	0.547158		B1	SAG	1.38702		B3	SAG	2.00961
B3	SAG	0.135717		B2	SAG	1.1359		B1	SAG	0.424791		B3	SAG	1.07996
B3	SAG	0.400731		B2	SAG	0.595929		B1	SAG	0.385621
B3	SAG	0		B3	SAG	0		B1	SAG	1.527
B3	SAG	0.865895		B3	SAG	0.584024		B1	SAG	0.204598
B3	SAG	0.794982		B3	SAG	0.696391		B1	SAG	0.0231069
B3	SAG	1.16402		B3	SAG	1.28292		B1	SAG	1.1567
B3	SAG	1.01919		B3	SAG	0		B1	SAG	0.804285
B3	SAG	0.957938		B3	SAG	0.563211		B1	SAG	0.854207
B3	SAG	1.36398		B3	SAG	0.432862		B1	SAG	1.97969
B3	SAG	0.0586462		B3	SAG	0		B1	SAG	0.553942
B3	SAG	1.22097		B3	SAG	2.05448		B1	SAG	1.2308
B3	SAG	1.27601		B3	SAG	0		B1	SAG	0
B3	SAG	0		B3	SAG	0.446544		B1	SAG	1.09069
B3	SAG	0		B3	SAG	0.056195		B1	SAG	0.299991
B3	SAG	1.01602		B3	SAG	0.96395		B1	SAG	0.356103
B3	SAG	0.439367		B3	SAG	0		B1	SAG	0
B3	SAG	1.44258		B3	SAG	0.46711		B1	SAG	0.750833
B3	SAG	0.0952829		B3	SAG	1.68827		B1	SAG	0
B3	SAG	0.478713		B3	SAG	0.812122		B1	SAG	0.576814
B3	SAG	1.09249		B3	SAG	0.423367		B1	SAG	0.442031
B3	SAG	0.586727		B3	SAG	0.528394		B1	SAG	0.737012
B3	SAG	0.379758		B3	SAG	1.16977		B1	SAG	0.190121
B3	SAG	1.52685		B3	SAG	0		B1	SAG	1.64365
B3	SAG	0		B3	SAG	0		B1	SAG	0.673459
B3	SAG	0.282697		B3	SAG	0		B1	SAG	0.159414
B3	SAG	0.698849		B3	SAG	1.29169		B1	SAG	0.261771
B3	SAG	1.93398		B3	SAG	2.3112		B1	SAG	0.295755
B3	SAG	1.21582		B3	SAG	0.99853		B1	SAG	0.966502
B3	SAG	0.292548		B3	SAG	0.494088		B1	SAG	0.982038
B3	SAG	0		B3	SAG	1.59051		B1	SAG	0.507143
B3	SAG	0.0300285		B3	SAG	2.14		B1	SAG	0.0114703
B3	SAG	0.32976		B3	SAG	0.720478		B2	SAG	0.654616
B3	SAG	0.711935		B3	SAG	0.716519		B2	SAG	0.645683
B3	SAG	0.51309		B3	SAG	0.473713		B2	SAG	0.402493
B3	SAG	0.887454		B3	SAG	0.319134		B2	SAG	0.157092
B3	SAG	0		B3	SAG	0		B2	SAG	0.452585
B3	SAG	0.215472		B3	SAG	0.29303		B2	SAG	0.268128
B3	SAG	0.0960713		B3	SAG	0		B2	SAG	1.34575
B3	SAG	0.127268		B3	SAG	0.842775		B2	SAG	0.0253772
B3	SAG	0		B3	SAG	1.84777		B2	SAG	0
B3	SAG	1.64471		B3	SAG	0.850075		B2	SAG	0.200253
B3	SAG	1.33798		B3	SAG	0.00719423		B2	SAG	1.17231
B3	SAG	0		B3	SAG	0.48468		B2	SAG	0.261428
				B3	SAG	0.742934		B2	SAG	0.20307
				B3	SAG	0.503464		B2	SAG	0.463318
				B3	SAG	0.471918		B2	SAG	0
				B3	SAG	0		B2	SAG	0.492878
				B3	SAG	0.098007		B2	SAG	0.0557401
				B3	SAG	1.13972		B2	SAG	0
								B2	SAG	0.632968
								B2	SAG	0.258059
								B2	SAG	0
								B2	SAG	0.329433
								B2	SAG	0
								B2	SAG	0
								B2	SAG	0
								B2	SAG	0.408741
								B2	SAG	0.550706
								B2	SAG	0.425933
								B2	SAG	0.547764
								B2	SAG	1.6898
								B2	SAG	0.414393
								B2	SAG	0.789593
								B2	SAG	0.795982
								B2	SAG	0
								B2	SAG	0.381231
								B2	SAG	0.913068
								B2	SAG	1.09335
								B2	SAG	0
								B2	SAG	0.507887
								B2	SAG	0.51734
								B2	SAG	0.404358
								B2	SAG	0.242536
								B2	SAG	0.420221
								B2	SAG	0.581321
								B2	SAG	0.169984
								B2	SAG	0
								B2	SAG	0.351239
								B2	SAG	0
								B2	SAG	0.453775
								B2	SAG	0.119516
								B2	SAG	1.01526
								B2	SAG	0.121989
								B2	SAG	0.371529
								B2	SAG	0
								B2	SAG	0
								B2	SAG	1.03993
								B2	SAG	0.162464
								B2	SAG	0
								B2	SAG	0.665501
								B2	SAG	0.45228
								B2	SAG	0.964695
								B2	SAG	0.387882
								B2	SAG	0
								B2	SAG	0.314538
								B2	SAG	0
								B2	SAG	1.27242
								B3	SAG	2.11024
								B3	SAG	0
								B3	SAG	0
								B3	SAG	0
								B3	SAG	0.656136
								B3	SAG	1.11554
								B3	SAG	0
								B3	SAG	0.732381
								B3	SAG	0.853629
								B3	SAG	0
								B3	SAG	3.72591
								B3	SAG	0.740659
								B3	SAG	0.0830676
								B3	SAG	0.817313
								B3	SAG	0.848286
								B3	SAG	0.102715
								B3	SAG	2.25539
								B3	SAG	0.491765
								B3	SAG	0
								B3	SAG	2.37144
								B3	SAG	0.479587
								B3	SAG	0.873007
								B3	SAG	0
								B3	SAG	0.50846
								B3	SAG	1.78056
								B3	SAG	1.02373
								B3	SAG	0.572922
								B3	SAG	0.84418
								B3	SAG	1.47838
								B3	SAG	2.90461
								B3	SAG	0
								B3	SAG	0.558997
								B3	SAG	0.373529
								B3	SAG	0.740295
								B3	SAG	1.33555
								B3	SAG	0.466769
								B3	SAG	0.811984
								B3	SAG	3.25784
								B3	SAG	0.0798013
								B3	SAG	0.90346
								B3	SAG	2.70797
								B3	SAG	0.494354
								B3	SAG	0.323046
								B3	SAG	1.57394
								B3	SAG	0.635379
								B3	SAG	1.39905
								B3	SAG	1.25842
								B3	SAG	2.32811
								B3	SAG	0.777289
								B3	SAG	0.310223
								B3	SAG	0.28026
								B3	SAG	2.16612
								B3	SAG	1.64612
								B3	SAG	0.887075
								B3	SAG	0.928559
								B3	SAG	0
								B3	SAG	0.686022
								B3	SAG	1.24173
								B3	SAG	2.79683
								B3	SAG	2.24794
								B3	SAG	1.63281
								B3	SAG	0
								B3	SAG	0
								B3	SAG	0.227351
								B3	SAG	0.420188
								B3	SAG	0

## Sheet: Fig 3 and S4 Fig
ARPE-19 qPCR																	ARPE-19 qPCR with touchdown
GLI1 B1		Experimental Well 1	Experimental Well 2	Experimental Well 3	Control Well 1	Control Well 2	Control Well 3	Average Experimental Ct Value	Average Experimental Ct Value	Average Control Ct Value	Average Control Ct Value	ΔCt Value (Experimental)	ΔCt Value (Control)	Delta Delta Ct Value	Expression Fold Change		GLI1 B1		Experimental Well 1	Experimental Well 2	Experimental Well 3	Control Well 1	Control Well 2	Control Well 3	Average Experimental Ct Value	Average Experimental Ct Value	Average Control Ct Value	Average Control Ct Value	ΔCt Value (Experimental)	ΔCt Value (Control)	Delta Delta Ct Value	Expression Fold Change
		Raw Ct Value	Raw Ct Value	Raw Ct Value	Raw Ct Value	Raw Ct Value	Raw Ct Value	TE	HE	TC	HC	ΔCTE	ΔCTC	ΔΔCt	2^-ΔΔCt				Raw Ct Value	Raw Ct Value	Raw Ct Value	Raw Ct Value	Raw Ct Value	Raw Ct Value	TE	HE	TC	HC	ΔCTE	ΔCTC	ΔΔCt	2^-ΔΔCt
	Referencing Gene	22.4672	22.5577	22.6286	23.008	23.1542	23.1776	-	22.5512	-	23.1133	6.41609	6.547	-0.13091	1.09498			Referencing Gene	18.3783	18.5105	18.6636	18.8943	19.3053	19.1218	-	18.5175	-	19.1071	6.59791	6.72598	-0.128066	1.09283
	Tested Gene	29.101	28.8782	28.9225	29.4346	29.4654	30.0808	28.9673	-	29.6603	-							Tested Gene	25.1572	25.0287	25.1603	25.8596	26.1056	25.5341	25.1154	-	25.8331	-
GLI1 B2		Experimental Well 1	Experimental Well 2	Experimental Well 3	Control Well 1	Control Well 2	Control Well 3	Average Experimental Ct Value	Average Experimental Ct Value	Average Control Ct Value	Average Control Ct Value	ΔCt Value (Experimental)	ΔCt Value (Control)	Delta Delta Ct Value	Expression Fold Change		GLI1 B2		Experimental Well 1	Experimental Well 2	Experimental Well 3	Control Well 1	Control Well 2	Control Well 3	Average Experimental Ct Value	Average Experimental Ct Value	Average Control Ct Value	Average Control Ct Value	ΔCt Value (Experimental)	ΔCt Value (Control)	Delta Delta Ct Value	Expression Fold Change
		Raw Ct Value	Raw Ct Value	Raw Ct Value	Raw Ct Value	Raw Ct Value	Raw Ct Value	TE	HE	TC	HC	ΔCTE	ΔCTC	ΔΔCt	2^-ΔΔCt				Raw Ct Value	Raw Ct Value	Raw Ct Value	Raw Ct Value	Raw Ct Value	Raw Ct Value	TE	HE	TC	HC	ΔCTE	ΔCTC	ΔΔCt	2^-ΔΔCt
	Referencing Gene	22.2596	22.2171	22.2875	22.3018	22.4238	22.3771	-	22.2547	-	22.3676	6.75335	6.58669	0.16666	0.890903			Referencing Gene	18.4075	18.2716	18.3761	18.4502	18.5118	18.5675	-	18.3517	-	18.5098	6.94501	6.7282	0.216816	0.860462
	Tested Gene	29.095	29.088	28.8413	29.0261	29.0366	28.8	29.0081	-	28.9542	-							Tested Gene	25.0822	25.5256	25.2823	25.2096	25.2503	25.2542	25.2967	-	25.238	-
GLI1 B3		Experimental Well 1	Experimental Well 2	Experimental Well 3	Control Well 1	Control Well 2	Control Well 3	Average Experimental Ct Value	Average Experimental Ct Value	Average Control Ct Value	Average Control Ct Value	ΔCt Value (Experimental)	ΔCt Value (Control)	Delta Delta Ct Value	Expression Fold Change		GLI1 B3		Experimental Well 1	Experimental Well 2	Experimental Well 3	Control Well 1	Control Well 2	Control Well 3	Average Experimental Ct Value	Average Experimental Ct Value	Average Control Ct Value	Average Control Ct Value	ΔCt Value (Experimental)	ΔCt Value (Control)	Delta Delta Ct Value	Expression Fold Change
		Raw Ct Value	Raw Ct Value	Raw Ct Value	Raw Ct Value	Raw Ct Value	Raw Ct Value	TE	HE	TC	HC	ΔCTE	ΔCTC	ΔΔCt	2^-ΔΔCt				Raw Ct Value	Raw Ct Value	Raw Ct Value	Raw Ct Value	Raw Ct Value	Raw Ct Value	TE	HE	TC	HC	ΔCTE	ΔCTC	ΔΔCt	2^-ΔΔCt
	Referencing Gene	23.4474	23.4056	23.5614	23.0979	23.1837	23.2512	-	23.4715	-	23.1776	6.17279	6.62831	-0.455519	1.37128			Referencing Gene	19.3152	19.476	19.5743	19.1495	19.2073	19.2524	-	19.4552	-	19.2031	6.41182	6.85021	-0.438384	1.35509
	Tested Gene	29.3267	29.5846	30.0215	29.9757	29.9264	29.5156	29.6442	-	29.8059	-							Tested Gene	25.6727	26.2095	25.7188	26.1288	26.0512	25.9798	25.867	-	26.0533	-
PTCH1 B1		Experimental Well 1	Experimental Well 2	Experimental Well 3	Control Well 1	Control Well 2	Control Well 3	Average Experimental Ct Value	Average Experimental Ct Value	Average Control Ct Value	Average Control Ct Value	ΔCt Value (Experimental)	ΔCt Value (Control)	Delta Delta Ct Value	Expression Fold Change		PTCH1 B1		Experimental Well 1	Experimental Well 2	Experimental Well 3	Control Well 1	Control Well 2	Control Well 3	Average Experimental Ct Value	Average Experimental Ct Value	Average Control Ct Value	Average Control Ct Value	ΔCt Value (Experimental)	ΔCt Value (Control)	Delta Delta Ct Value	Expression Fold Change
		Raw Ct Value	Raw Ct Value	Raw Ct Value	Raw Ct Value	Raw Ct Value	Raw Ct Value	TE	HE	TC	HC	ΔCTE	ΔCTC	ΔΔCt	2^-ΔΔCt				Raw Ct Value	Raw Ct Value	Raw Ct Value	Raw Ct Value	Raw Ct Value	Raw Ct Value	TE	HE	TC	HC	ΔCTE	ΔCTC	ΔΔCt	2^-ΔΔCt
	Referencing Gene	22.4672	22.5577	22.6286	23.008	23.1542	23.1776	-	22.5512	-	23.1133	4.70523	4.76273	-0.0575051	1.04066			Referencing Gene	18.3783	18.5105	18.6636	18.8943	19.3053	19.1218	-	18.5175	-	19.1071	5.00533	5.27613	-0.270806	1.20648
	Tested Gene	27.19	27.2576	27.3216	27.8931	27.76	27.9748	27.2564	-	27.876	-							Tested Gene	23.8464	23.1339	23.5882	24.3999	24.3478	24.4022	23.5228	-	24.3833	-
PTCH1 B2		Experimental Well 1	Experimental Well 2	Experimental Well 3	Control Well 1	Control Well 2	Control Well 3	Average Experimental Ct Value	Average Experimental Ct Value	Average Control Ct Value	Average Control Ct Value	ΔCt Value (Experimental)	ΔCt Value (Control)	Delta Delta Ct Value	Expression Fold Change		PTCH1 B2		Experimental Well 1	Experimental Well 2	Experimental Well 3	Control Well 1	Control Well 2	Control Well 3	Average Experimental Ct Value	Average Experimental Ct Value	Average Control Ct Value	Average Control Ct Value	ΔCt Value (Experimental)	ΔCt Value (Control)	Delta Delta Ct Value	Expression Fold Change
		Raw Ct Value	Raw Ct Value	Raw Ct Value	Raw Ct Value	Raw Ct Value	Raw Ct Value	TE	HE	TC	HC	ΔCTE	ΔCTC	ΔΔCt	2^-ΔΔCt				Raw Ct Value	Raw Ct Value	Raw Ct Value	Raw Ct Value	Raw Ct Value	Raw Ct Value	TE	HE	TC	HC	ΔCTE	ΔCTC	ΔΔCt	2^-ΔΔCt
	Referencing Gene	22.2596	22.2171	22.2875	22.3018	22.4238	22.3771	-	22.2547	-	22.3676	4.96187	5.00272	-0.0408494	1.02872			Referencing Gene	18.4075	18.2716	18.3761	18.4502	18.5118	18.5675	-	18.3517	-	18.5098	5.29503	5.36777	-0.0727375	1.05171
	Tested Gene	27.2465	27.3241	27.0792	27.3366	27.4686	27.3056	27.2166	-	27.3703	-							Tested Gene	23.7134	23.6098	23.617	23.8923	23.7259	24.0147	23.6467	-	23.8776	-
PTCH1 B3		Experimental Well 1	Experimental Well 2	Experimental Well 3	Control Well 1	Control Well 2	Control Well 3	Average Experimental Ct Value	Average Experimental Ct Value	Average Control Ct Value	Average Control Ct Value	ΔCt Value (Experimental)	ΔCt Value (Control)	Delta Delta Ct Value	Expression Fold Change		PTCH1 B3		Experimental Well 1	Experimental Well 2	Experimental Well 3	Control Well 1	Control Well 2	Control Well 3	Average Experimental Ct Value	Average Experimental Ct Value	Average Control Ct Value	Average Control Ct Value	ΔCt Value (Experimental)	ΔCt Value (Control)	Delta Delta Ct Value	Expression Fold Change
		Raw Ct Value	Raw Ct Value	Raw Ct Value	Raw Ct Value	Raw Ct Value	Raw Ct Value	TE	HE	TC	HC	ΔCTE	ΔCTC	ΔΔCt	2^-ΔΔCt				Raw Ct Value	Raw Ct Value	Raw Ct Value	Raw Ct Value	Raw Ct Value	Raw Ct Value	TE	HE	TC	HC	ΔCTE	ΔCTC	ΔΔCt	2^-ΔΔCt
	Referencing Gene	23.4474	23.4056	23.5614	23.0979	23.1837	23.2512	-	23.4715	-	23.1776	4.6695	4.81575	-0.146242	1.10668			Referencing Gene	19.3152	19.476	19.5743	19.1495	19.2073	19.2524	-	19.4552	-	19.2031	5.12767	5.25468	-0.127005	1.09202
	Tested Gene	28.1669	28.1908	28.0651	28.0582	28.1104	27.8115	28.141	-	27.9933	-							Tested Gene	24.6438	24.6036	24.501	24.4761	24.5411	24.356	24.5828	-	24.4577	-
HEK293T qPCR																	HEK293T qPCR with touchdown																	HEK293T qPCR with touchdown and new reference gene
GLI1 B1		Experimental Well 1	Experimental Well 2	Experimental Well 3	Control Well 1	Control Well 2	Control Well 3	Average Experimental Ct Value	Average Experimental Ct Value	Average Control Ct Value	Average Control Ct Value	ΔCt Value (Experimental)	ΔCt Value (Control)	Delta Delta Ct Value	Expression Fold Change		GLI1 B1		Experimental Well 1	Experimental Well 2	Experimental Well 3	Control Well 1	Control Well 2	Control Well 3	Average Experimental Ct Value	Average Experimental Ct Value	Average Control Ct Value	Average Control Ct Value	ΔCt Value (Experimental)	ΔCt Value (Control)	Delta Delta Ct Value	Expression Fold Change		GLI1 B1		Experimental Well 1	Experimental Well 2	Experimental Well 3	Control Well 1	Control Well 2	Control Well 3	Average Experimental Ct Value	Average Experimental Ct Value	Average Control Ct Value	Average Control Ct Value	ΔCt Value (Experimental)	ΔCt Value (Control)	Delta Delta Ct Value	Expression Fold Change
		Raw Ct Value	Raw Ct Value	Raw Ct Value	Raw Ct Value	Raw Ct Value	Raw Ct Value	TE	HE	TC	HC	ΔCTE	ΔCTC	ΔΔCt	2^-ΔΔCt				Raw Ct Value	Raw Ct Value	Raw Ct Value	Raw Ct Value	Raw Ct Value	Raw Ct Value	TE	HE	TC	HC	ΔCTE	ΔCTC	ΔΔCt	2^-ΔΔCt				Raw Ct Value	Raw Ct Value	Raw Ct Value	Raw Ct Value	Raw Ct Value	Raw Ct Value	TE	HE	TC	HC	ΔCTE	ΔCTC	ΔΔCt	2^-ΔΔCt
	Referencing Gene	26.1778	26.1878	26.2644	24.8443	24.9317	24.9621	-	26.21	-	24.9127	3.58377	4.34675	-0.762973	1.69698			Referencing Gene	22.508	23.2674	23.0355	21.4756	21.2216	21.3325	-	22.937	-	21.3432	3.88005	4.60773	-0.727676	1.65597			Referencing Gene	26.6116	26.3783	26.3402	25.7443	25.3805	25.9222	-	26.4434	-	25.6823	2.32337	2.43626	-0.112887	1.08139
	Tested Gene	29.7391	30.012	29.6302	29.5927	29.1707	29.015	29.7938	-	29.2595	-							Tested Gene	27.1502	26.6886	26.6123	25.8616	25.951	26.0403	26.817	-	25.951	-							Tested Gene	28.8539	28.5876	28.8587	28.3058	28.198	27.852	28.7667	-	28.1186	-
GLI1 B2		Experimental Well 1	Experimental Well 2	Experimental Well 3	Control Well 1	Control Well 2	Control Well 3	Average Experimental Ct Value	Average Experimental Ct Value	Average Control Ct Value	Average Control Ct Value	ΔCt Value (Experimental)	ΔCt Value (Control)	Delta Delta Ct Value	Expression Fold Change		GLI1 B2		Experimental Well 1	Experimental Well 2	Experimental Well 3	Control Well 1	Control Well 2	Control Well 3	Average Experimental Ct Value	Average Experimental Ct Value	Average Control Ct Value	Average Control Ct Value	ΔCt Value (Experimental)	ΔCt Value (Control)	Delta Delta Ct Value	Expression Fold Change		GLI1 B2		Experimental Well 1	Experimental Well 2	Experimental Well 3	Control Well 1	Control Well 2	Control Well 3	Average Experimental Ct Value	Average Experimental Ct Value	Average Control Ct Value	Average Control Ct Value	ΔCt Value (Experimental)	ΔCt Value (Control)	Delta Delta Ct Value	Expression Fold Change
		Raw Ct Value	Raw Ct Value	Raw Ct Value	Raw Ct Value	Raw Ct Value	Raw Ct Value	TE	HE	TC	HC	ΔCTE	ΔCTC	ΔΔCt	2^-ΔΔCt				Raw Ct Value	Raw Ct Value	Raw Ct Value	Raw Ct Value	Raw Ct Value	Raw Ct Value	TE	HE	TC	HC	ΔCTE	ΔCTC	ΔΔCt	2^-ΔΔCt				Raw Ct Value	Raw Ct Value	Raw Ct Value	Raw Ct Value	Raw Ct Value	Raw Ct Value	TE	HE	TC	HC	ΔCTE	ΔCTC	ΔΔCt	2^-ΔΔCt
	Referencing Gene	25.2295	25.0978	25.3097	25.2513	25.2055	25.2861	-	25.2123	-	25.2476	4.0588	4.49827	-0.439472	1.35611			Referencing Gene	21.6491	21.5481	21.723	21.2348	21.3914	21.4512	-	21.6401	-	21.3592	4.60562	4.80544	-0.199825	1.14856			Referencing Gene	26.2968	26.0115	26.1975	26.7233	26.6551	26.5338	-	26.1686	-	26.6374	1.96424	1.99458	-0.0303309	1.02125
	Tested Gene	29.3873	29.1945	29.2316	29.9209	29.6692	29.6476	29.2711	-	29.7459	-							Tested Gene	26.3741	26.2136	26.1495	26.0203	26.4715	26.0021	26.2457	-	26.1646	-							Tested Gene	28.2599	28.0019	28.1366	28.9297	28.3334	28.6328	28.1328	-	28.632	-
GLI1 B3		Experimental Well 1	Experimental Well 2	Experimental Well 3	Control Well 1	Control Well 2	Control Well 3	Average Experimental Ct Value	Average Experimental Ct Value	Average Control Ct Value	Average Control Ct Value	ΔCt Value (Experimental)	ΔCt Value (Control)	Delta Delta Ct Value	Expression Fold Change		GLI1 B3		Experimental Well 1	Experimental Well 2	Experimental Well 3	Control Well 1	Control Well 2	Control Well 3	Average Experimental Ct Value	Average Experimental Ct Value	Average Control Ct Value	Average Control Ct Value	ΔCt Value (Experimental)	ΔCt Value (Control)	Delta Delta Ct Value	Expression Fold Change		GLI1 B3		Experimental Well 1	Experimental Well 2	Experimental Well 3	Control Well 1	Control Well 2	Control Well 3	Average Experimental Ct Value	Average Experimental Ct Value	Average Control Ct Value	Average Control Ct Value	ΔCt Value (Experimental)	ΔCt Value (Control)	Delta Delta Ct Value	Expression Fold Change
		Raw Ct Value	Raw Ct Value	Raw Ct Value	Raw Ct Value	Raw Ct Value	Raw Ct Value	TE	HE	TC	HC	ΔCTE	ΔCTC	ΔΔCt	2^-ΔΔCt				Raw Ct Value	Raw Ct Value	Raw Ct Value	Raw Ct Value	Raw Ct Value	Raw Ct Value	TE	HE	TC	HC	ΔCTE	ΔCTC	ΔΔCt	2^-ΔΔCt				Raw Ct Value	Raw Ct Value	Raw Ct Value	Raw Ct Value	Raw Ct Value	Raw Ct Value	TE	HE	TC	HC	ΔCTE	ΔCTC	ΔΔCt	2^-ΔΔCt
	Referencing Gene	24.4668	24.3405	24.3784	24.9459	24.8324	25.0055	-	24.3952	-	24.9279	4.552	3.59279	0.959214	0.514337			Referencing Gene	20.5913	20.7066	20.4509	21.1253	21.4099	21.4163	-	20.5829	-	21.3172	4.76106	4.10021	0.660842	0.632509			Referencing Gene	24.23	23.7422	23.9767	25.6047	25.1155	25.2543	-	23.983	-	25.3249	3.66107	2.07766	1.58341	0.333693
	Tested Gene	28.9122	28.8445	29.0851	28.5921	28.4368	28.5333	28.9472	-	28.5207	-							Tested Gene	25.402	25.235	25.395	25.5477	25.4155	25.289	25.344	-	25.4174	-							Tested Gene	27.8932	27.3252	27.7138	27.5674	27.2856	27.3546	27.6441	-	27.4025	-
PTCH1 B1		Experimental Well 1	Experimental Well 2	Experimental Well 3	Control Well 1	Control Well 2	Control Well 3	Average Experimental Ct Value	Average Experimental Ct Value	Average Control Ct Value	Average Control Ct Value	ΔCt Value (Experimental)	ΔCt Value (Control)	Delta Delta Ct Value	Expression Fold Change		PTCH1 B1		Experimental Well 1	Experimental Well 2	Experimental Well 3	Control Well 1	Control Well 2	Control Well 3	Average Experimental Ct Value	Average Experimental Ct Value	Average Control Ct Value	Average Control Ct Value	ΔCt Value (Experimental)	ΔCt Value (Control)	Delta Delta Ct Value	Expression Fold Change		PTCH1 B1		Experimental Well 1	Experimental Well 2	Experimental Well 3	Control Well 1	Control Well 2	Control Well 3	Average Experimental Ct Value	Average Experimental Ct Value	Average Control Ct Value	Average Control Ct Value	ΔCt Value (Experimental)	ΔCt Value (Control)	Delta Delta Ct Value	Expression Fold Change
		Raw Ct Value	Raw Ct Value	Raw Ct Value	Raw Ct Value	Raw Ct Value	Raw Ct Value	TE	HE	TC	HC	ΔCTE	ΔCTC	ΔΔCt	2^-ΔΔCt				Raw Ct Value	Raw Ct Value	Raw Ct Value	Raw Ct Value	Raw Ct Value	Raw Ct Value	TE	HE	TC	HC	ΔCTE	ΔCTC	ΔΔCt	2^-ΔΔCt				Raw Ct Value	Raw Ct Value	Raw Ct Value	Raw Ct Value	Raw Ct Value	Raw Ct Value	TE	HE	TC	HC	ΔCTE	ΔCTC	ΔΔCt	2^-ΔΔCt
	Referencing Gene	26.1778	26.1878	26.2644	24.8443	24.9317	24.9621	-	26.21	-	24.9127	1.94247	0.183333	1.75914	0.295425			Referencing Gene	22.508	23.2674	23.0355	21.4756	21.2216	21.3325	-	22.937	-	21.3432	1.47189	-0.114906	1.58679	0.332911			Referencing Gene	26.6116	26.3783	26.3402	25.7443	25.3805	25.9222	-	26.4434	-	25.6823	0.302513	-1.80791	2.11042	0.23158
	Tested Gene	28.1196	28.1741	28.1637	25.0521	25.1677	25.0683	28.1525	-	25.096	-							Tested Gene	24.2989	24.5855	24.3422	21.1489	21.3441	21.192	24.4088	-	21.2283	-							Tested Gene	26.4888	27.0949	26.654	23.5875	24.0831	23.9527	26.7459	-	23.8744	-
PTCH1 B2		Experimental Well 1	Experimental Well 2	Experimental Well 3	Control Well 1	Control Well 2	Control Well 3	Average Experimental Ct Value	Average Experimental Ct Value	Average Control Ct Value	Average Control Ct Value	ΔCt Value (Experimental)	ΔCt Value (Control)	Delta Delta Ct Value	Expression Fold Change		PTCH1 B2		Experimental Well 1	Experimental Well 2	Experimental Well 3	Control Well 1	Control Well 2	Control Well 3	Average Experimental Ct Value	Average Experimental Ct Value	Average Control Ct Value	Average Control Ct Value	ΔCt Value (Experimental)	ΔCt Value (Control)	Delta Delta Ct Value	Expression Fold Change		PTCH1 B2		Experimental Well 1	Experimental Well 2	Experimental Well 3	Control Well 1	Control Well 2	Control Well 3	Average Experimental Ct Value	Average Experimental Ct Value	Average Control Ct Value	Average Control Ct Value	ΔCt Value (Experimental)	ΔCt Value (Control)	Delta Delta Ct Value	Expression Fold Change
		Raw Ct Value	Raw Ct Value	Raw Ct Value	Raw Ct Value	Raw Ct Value	Raw Ct Value	TE	HE	TC	HC	ΔCTE	ΔCTC	ΔΔCt	2^-ΔΔCt				Raw Ct Value	Raw Ct Value	Raw Ct Value	Raw Ct Value	Raw Ct Value	Raw Ct Value	TE	HE	TC	HC	ΔCTE	ΔCTC	ΔΔCt	2^-ΔΔCt				Raw Ct Value	Raw Ct Value	Raw Ct Value	Raw Ct Value	Raw Ct Value	Raw Ct Value	TE	HE	TC	HC	ΔCTE	ΔCTC	ΔΔCt	2^-ΔΔCt
	Referencing Gene	25.2295	25.0978	25.3097	25.2513	25.2055	25.2861	-	25.2123	-	25.2476	1.83284	-0.0430417	1.87588	0.27246			Referencing Gene	21.6491	21.5481	21.723	21.2348	21.3914	21.4512	-	21.6401	-	21.3592	1.62295	0.0360765	1.58688	0.332891			Referencing Gene	26.2968	26.0115	26.1975	26.7233	26.6551	26.5338	-	26.1686	-	26.6374	-0.175981	-2.91557	2.73958	0.149728
	Tested Gene	26.8814	27.1914	27.0628	25.2149	25.2021	25.1968	27.0452	-	25.2046	-							Tested Gene	23.2929	23.2923	23.204	21.3892	21.5103	21.2862	23.2631	-	21.3952	-							Tested Gene	25.9767	25.9494	26.0517	23.6114	23.9967	23.5574	25.9926	-	23.7218	-
PTCH1 B3		Experimental Well 1	Experimental Well 2	Experimental Well 3	Control Well 1	Control Well 2	Control Well 3	Average Experimental Ct Value	Average Experimental Ct Value	Average Control Ct Value	Average Control Ct Value	ΔCt Value (Experimental)	ΔCt Value (Control)	Delta Delta Ct Value	Expression Fold Change		PTCH1 B3		Experimental Well 1	Experimental Well 2	Experimental Well 3	Control Well 1	Control Well 2	Control Well 3	Average Experimental Ct Value	Average Experimental Ct Value	Average Control Ct Value	Average Control Ct Value	ΔCt Value (Experimental)	ΔCt Value (Control)	Delta Delta Ct Value	Expression Fold Change		PTCH1 B3		Experimental Well 1	Experimental Well 2	Experimental Well 3	Control Well 1	Control Well 2	Control Well 3	Average Experimental Ct Value	Average Experimental Ct Value	Average Control Ct Value	Average Control Ct Value	ΔCt Value (Experimental)	ΔCt Value (Control)	Delta Delta Ct Value	Expression Fold Change
		Raw Ct Value	Raw Ct Value	Raw Ct Value	Raw Ct Value	Raw Ct Value	Raw Ct Value	TE	HE	TC	HC	ΔCTE	ΔCTC	ΔΔCt	2^-ΔΔCt				Raw Ct Value	Raw Ct Value	Raw Ct Value	Raw Ct Value	Raw Ct Value	Raw Ct Value	TE	HE	TC	HC	ΔCTE	ΔCTC	ΔΔCt	2^-ΔΔCt				Raw Ct Value	Raw Ct Value	Raw Ct Value	Raw Ct Value	Raw Ct Value	Raw Ct Value	TE	HE	TC	HC	ΔCTE	ΔCTC	ΔΔCt	2^-ΔΔCt
	Referencing Gene	24.4668	24.3405	24.3784	24.9459	24.8324	25.0055	-	24.3952	-	24.9279	1.2491	0.779863	0.469238	0.722346			Referencing Gene	20.5913	20.7066	20.4509	21.1253	21.4099	21.4163	-	20.5829	-	21.3172	1.37829	0.650207	0.728086	0.603704			Referencing Gene	24.23	23.7422	23.9767	25.6047	25.1155	25.2543	-	23.983	-	25.3249	0.0762091	-1.12676	1.20296	0.434382
	Tested Gene	25.5479	25.7032	25.6818	25.5226	25.8409	25.7599	25.6443	-	25.7078	-							Tested Gene	21.9295	21.8626	22.0916	22.0863	21.8782	21.9376	21.9612	-	21.9674	-							Tested Gene	24.1815	23.7392	24.2569	24.1827	24.1382	24.2734	24.0592	-	24.1981	-
hTERT RPE-1 qPCR
GLI1 B1		Experimental Well 1	Experimental Well 2	Experimental Well 3	Control Well 1	Control Well 2	Control Well 3	Average Experimental Ct Value	Average Experimental Ct Value	Average Control Ct Value	Average Control Ct Value	ΔCt Value (Experimental)	ΔCt Value (Control)	Delta Delta Ct Value	Expression Fold Change
		Raw Ct Value	Raw Ct Value	Raw Ct Value	Raw Ct Value	Raw Ct Value	Raw Ct Value	TE	HE	TC	HC	ΔCTE	ΔCTC	ΔΔCt	2^-ΔΔCt
	Referencing Gene	25.2919	25.2574	24.9795	25.0437	24.9624	24.8072	-	25.1763	-	24.9378	1.06208	2.99608	-1.934	3.82114
	Tested Gene	26.3606	26.1608	26.1936	27.9942	27.8002	28.0071	26.2383	-	27.9338	-
GLI1 B2		Experimental Well 1	Experimental Well 2	Experimental Well 3	Control Well 1	Control Well 2	Control Well 3	Average Experimental Ct Value	Average Experimental Ct Value	Average Control Ct Value	Average Control Ct Value	ΔCt Value (Experimental)	ΔCt Value (Control)	Delta Delta Ct Value	Expression Fold Change
		Raw Ct Value	Raw Ct Value	Raw Ct Value	Raw Ct Value	Raw Ct Value	Raw Ct Value	TE	HE	TC	HC	ΔCTE	ΔCTC	ΔΔCt	2^-ΔΔCt
	Referencing Gene	24.5759	24.6389	24.5486	24.3166	24.4583	24.4002	-	24.5878	-	24.3917	1.61	3.07755	-1.46755	2.76552
	Tested Gene	26.2178	26.1986	26.177	27.4974	27.5419	27.3684	26.1978	-	27.4693	-
GLI1 B3		Experimental Well 1	Experimental Well 2	Experimental Well 3	Control Well 1	Control Well 2	Control Well 3	Average Experimental Ct Value	Average Experimental Ct Value	Average Control Ct Value	Average Control Ct Value	ΔCt Value (Experimental)	ΔCt Value (Control)	Delta Delta Ct Value	Expression Fold Change
		Raw Ct Value	Raw Ct Value	Raw Ct Value	Raw Ct Value	Raw Ct Value	Raw Ct Value	TE	HE	TC	HC	ΔCTE	ΔCTC	ΔΔCt	2^-ΔΔCt
	Referencing Gene	24.85	24.7358	24.7296	25.1238	25.1908	24.9564	-	24.7718	-	25.0903	1.28682	2.96255	-1.67573	3.19481
	Tested Gene	26.1273	25.8622	26.1863	28.185	27.9015	28.0722	26.0586	-	28.0529	-
PTCH1 B1		Experimental Well 1	Experimental Well 2	Experimental Well 3	Control Well 1	Control Well 2	Control Well 3	Average Experimental Ct Value	Average Experimental Ct Value	Average Control Ct Value	Average Control Ct Value	ΔCt Value (Experimental)	ΔCt Value (Control)	Delta Delta Ct Value	Expression Fold Change
		Raw Ct Value	Raw Ct Value	Raw Ct Value	Raw Ct Value	Raw Ct Value	Raw Ct Value	TE	HE	TC	HC	ΔCTE	ΔCTC	ΔΔCt	2^-ΔΔCt
	Referencing Gene	25.2919	25.2574	24.9795	25.0437	24.9624	24.8072	-	25.1763	-	24.9378	1.75698	2.52151	-0.76453	1.69882
	Tested Gene	26.785	27.008	27.0068	27.391	27.4822	27.5046	26.9332	-	27.4593	-
PTCH1 B2		Experimental Well 1	Experimental Well 2	Experimental Well 3	Control Well 1	Control Well 2	Control Well 3	Average Experimental Ct Value	Average Experimental Ct Value	Average Control Ct Value	Average Control Ct Value	ΔCt Value (Experimental)	ΔCt Value (Control)	Delta Delta Ct Value	Expression Fold Change
		Raw Ct Value	Raw Ct Value	Raw Ct Value	Raw Ct Value	Raw Ct Value	Raw Ct Value	TE	HE	TC	HC	ΔCTE	ΔCTC	ΔΔCt	2^-ΔΔCt
	Referencing Gene	24.5759	24.6389	24.5486	24.3166	24.4583	24.4002	-	24.5878	-	24.3917	2.49527	3.21964	-0.72437	1.65218
	Tested Gene	27.0747	27.1102	27.0643	27.5631	27.5566	27.7144	27.0831	-	27.6114	-
PTCH1 B3		Experimental Well 1	Experimental Well 2	Experimental Well 3	Control Well 1	Control Well 2	Control Well 3	Average Experimental Ct Value	Average Experimental Ct Value	Average Control Ct Value	Average Control Ct Value	ΔCt Value (Experimental)	ΔCt Value (Control)	Delta Delta Ct Value	Expression Fold Change
		Raw Ct Value	Raw Ct Value	Raw Ct Value	Raw Ct Value	Raw Ct Value	Raw Ct Value	TE	HE	TC	HC	ΔCTE	ΔCTC	ΔΔCt	2^-ΔΔCt
	Referencing Gene	24.85	24.7358	24.7296	25.1238	25.1908	24.9564	-	24.7718	-	25.0903	2.24984	3.20228	-0.952441	1.93514
	Tested Gene	27.0187	27.0604	26.9858	28.0938	28.4144	28.3697	27.0216	-	28.2926	-
NIH/3T3 qPCR
Gli1 B1		Experimental Well 1	Experimental Well 2	Experimental Well 3	Control Well 1	Control Well 2	Control Well 3	Average Experimental Ct Value	Average Experimental Ct Value	Average Control Ct Value	Average Control Ct Value	ΔCt Value (Experimental)	ΔCt Value (Control)	Delta Delta Ct Value	Expression Fold Change		Gli1 B1		Experimental Well 1	Experimental Well 2	Experimental Well 3	Control Well 1	Control Well 2	Control Well 3	Average Experimental Ct Value	Average Experimental Ct Value	Average Control Ct Value	Average Control Ct Value	ΔCt Value (Experimental)	ΔCt Value (Control)	Delta Delta Ct Value	Expression Fold Change
		Raw Ct Value	Raw Ct Value	Raw Ct Value	Raw Ct Value	Raw Ct Value	Raw Ct Value	TE	HE	TC	HC	ΔCTE	ΔCTC	ΔΔCt	2^-ΔΔCt				Raw Ct Value	Raw Ct Value	Raw Ct Value	Raw Ct Value	Raw Ct Value	Raw Ct Value	TE	HE	TC	HC	ΔCTE	ΔCTC	ΔΔCt	2^-ΔΔCt
	Referencing Gene	23.5836	23.9682	24.1141	23.1035	23.9269	23.8737	-	23.8886	-	23.6347	-1.9441	9.62294	-11.567	3034.08			Referencing Gene	22.5299	22.5048	22.7857	22.3926	22.5296	22.4045	-	22.6068	-	22.4422	-1.43494	10.5728	-12.0077	4117.96
	Tested Gene	22.3273	21.7221	21.7841	33.1964	33.7574	32.8192	21.9445	-	33.2577	-							Tested Gene	21.2493	21.0279	21.2384	32.5861	32.565	33.8939	21.1719	-	33.015	-
Gli1 B2		Experimental Well 1	Experimental Well 2	Experimental Well 3	Control Well 1	Control Well 2	Control Well 3	Average Experimental Ct Value	Average Experimental Ct Value	Average Control Ct Value	Average Control Ct Value	ΔCt Value (Experimental)	ΔCt Value (Control)	Delta Delta Ct Value	Expression Fold Change		Gli1 B2		Experimental Well 1	Experimental Well 2	Experimental Well 3	Control Well 1	Control Well 2	Control Well 3	Average Experimental Ct Value	Average Experimental Ct Value	Average Control Ct Value	Average Control Ct Value	ΔCt Value (Experimental)	ΔCt Value (Control)	Delta Delta Ct Value	Expression Fold Change
		Raw Ct Value	Raw Ct Value	Raw Ct Value	Raw Ct Value	Raw Ct Value	Raw Ct Value	TE	HE	TC	HC	ΔCTE	ΔCTC	ΔΔCt	2^-ΔΔCt				Raw Ct Value	Raw Ct Value	Raw Ct Value	Raw Ct Value	Raw Ct Value	Raw Ct Value	TE	HE	TC	HC	ΔCTE	ΔCTC	ΔΔCt	2^-ΔΔCt
	Referencing Gene	23.4703	23.4834	23.4955	23.268	24.0153	23.3818	-	23.483	-	23.555	-2.77581	8.7299	-11.5057	2907.8			Referencing Gene	21.8047	22.0174	21.8767	21.8572	22.0482	22.1839	-	21.8996	-	22.0298	-1.30915	9.80264	-11.1118	2213
	Tested Gene	20.4369	20.6742	21.0106	31.8556	32.738	32.2611	20.7072	-	32.2849	-							Tested Gene	20.5939	20.4758	20.7017	31.6365	29.3773	34.4834	20.5905	-	31.8324	-
Gli1 B3		Experimental Well 1	Experimental Well 2	Experimental Well 3	Control Well 1	Control Well 2	Control Well 3	Average Experimental Ct Value	Average Experimental Ct Value	Average Control Ct Value	Average Control Ct Value	ΔCt Value (Experimental)	ΔCt Value (Control)	Delta Delta Ct Value	Expression Fold Change		Gli1 B3		Experimental Well 1	Experimental Well 2	Experimental Well 3	Control Well 1	Control Well 2	Control Well 3	Average Experimental Ct Value	Average Experimental Ct Value	Average Control Ct Value	Average Control Ct Value	ΔCt Value (Experimental)	ΔCt Value (Control)	Delta Delta Ct Value	Expression Fold Change
		Raw Ct Value	Raw Ct Value	Raw Ct Value	Raw Ct Value	Raw Ct Value	Raw Ct Value	TE	HE	TC	HC	ΔCTE	ΔCTC	ΔΔCt	2^-ΔΔCt				Raw Ct Value	Raw Ct Value	Raw Ct Value	Raw Ct Value	Raw Ct Value	Raw Ct Value	TE	HE	TC	HC	ΔCTE	ΔCTC	ΔΔCt	2^-ΔΔCt
	Referencing Gene	22.5962	23.2616	22.6883	23.4458	23.7432	23.2522	-	22.8487	-	23.4804	-2.12106	8.83994	-10.961	1993.38			Referencing Gene	21.3774	21.3914	21.6176	22.3302	21.751	22.3727	-	21.4621	-	22.1513	-0.979857	10.4117	-11.3915	2686.56
	Tested Gene	20.6705	20.4732	21.0392	31.7334	32.9913	32.2362	20.7276	-	32.3203	-							Tested Gene	20.6156	20.4106	20.4206	32.8881	32.6944	32.1066	20.4823	-	32.563	-
Ptch1 B1		Experimental Well 1	Experimental Well 2	Experimental Well 3	Control Well 1	Control Well 2	Control Well 3	Average Experimental Ct Value	Average Experimental Ct Value	Average Control Ct Value	Average Control Ct Value	ΔCt Value (Experimental)	ΔCt Value (Control)	Delta Delta Ct Value	Expression Fold Change		Ptch1 B1		Experimental Well 1	Experimental Well 2	Experimental Well 3	Control Well 1	Control Well 2	Control Well 3	Average Experimental Ct Value	Average Experimental Ct Value	Average Control Ct Value	Average Control Ct Value	ΔCt Value (Experimental)	ΔCt Value (Control)	Delta Delta Ct Value	Expression Fold Change
		Raw Ct Value	Raw Ct Value	Raw Ct Value	Raw Ct Value	Raw Ct Value	Raw Ct Value	TE	HE	TC	HC	ΔCTE	ΔCTC	ΔΔCt	2^-ΔΔCt				Raw Ct Value	Raw Ct Value	Raw Ct Value	Raw Ct Value	Raw Ct Value	Raw Ct Value	TE	HE	TC	HC	ΔCTE	ΔCTC	ΔΔCt	2^-ΔΔCt
	Referencing Gene	23.5836	23.9682	24.1141	23.1035	23.9269	23.8737	-	23.8886	-	23.6347	-1.51944	4.60503	-6.12448	69.7671			Referencing Gene	22.5299	22.5048	22.7857	22.3926	22.5296	22.4045	-	22.6068	-	22.4422	-2.71768	3.34752	-6.0652	66.9585
	Tested Gene	22.4145	22.32	22.373	28.4641	28.0402	28.215	22.3692	-	28.2398	-							Tested Gene	19.5174	20.0316	20.1183	25.4363	25.8745	26.0584	19.8891	-	25.7898	-
Ptch1 B2		Experimental Well 1	Experimental Well 2	Experimental Well 3	Control Well 1	Control Well 2	Control Well 3	Average Experimental Ct Value	Average Experimental Ct Value	Average Control Ct Value	Average Control Ct Value	ΔCt Value (Experimental)	ΔCt Value (Control)	Delta Delta Ct Value	Expression Fold Change		Ptch1 B2		Experimental Well 1	Experimental Well 2	Experimental Well 3	Control Well 1	Control Well 2	Control Well 3	Average Experimental Ct Value	Average Experimental Ct Value	Average Control Ct Value	Average Control Ct Value	ΔCt Value (Experimental)	ΔCt Value (Control)	Delta Delta Ct Value	Expression Fold Change
		Raw Ct Value	Raw Ct Value	Raw Ct Value	Raw Ct Value	Raw Ct Value	Raw Ct Value	TE	HE	TC	HC	ΔCTE	ΔCTC	ΔΔCt	2^-ΔΔCt				Raw Ct Value	Raw Ct Value	Raw Ct Value	Raw Ct Value	Raw Ct Value	Raw Ct Value	TE	HE	TC	HC	ΔCTE	ΔCTC	ΔΔCt	2^-ΔΔCt
	Referencing Gene	23.4703	23.4834	23.4955	23.268	24.0153	23.3818	-	23.483	-	23.555	-2.26232	3.82359	-6.0859	67.9266			Referencing Gene	21.8047	22.0174	21.8767	21.8572	22.0482	22.1839	-	21.8996	-	22.0298	-2.91207	3.01127	-5.92333	60.6878
	Tested Gene	21.6087	20.8084	21.2451	27.964	27.2087	26.9631	21.2207	-	27.3786	-							Tested Gene	18.7645	19.3581	18.8401	24.7488	25.2544	25.12	18.9876	-	25.0411	-
Ptch1 B3		Experimental Well 1	Experimental Well 2	Experimental Well 3	Control Well 1	Control Well 2	Control Well 3	Average Experimental Ct Value	Average Experimental Ct Value	Average Control Ct Value	Average Control Ct Value	ΔCt Value (Experimental)	ΔCt Value (Control)	Delta Delta Ct Value	Expression Fold Change		Ptch1 B3		Experimental Well 1	Experimental Well 2	Experimental Well 3	Control Well 1	Control Well 2	Control Well 3	Average Experimental Ct Value	Average Experimental Ct Value	Average Control Ct Value	Average Control Ct Value	ΔCt Value (Experimental)	ΔCt Value (Control)	Delta Delta Ct Value	Expression Fold Change
		Raw Ct Value	Raw Ct Value	Raw Ct Value	Raw Ct Value	Raw Ct Value	Raw Ct Value	TE	HE	TC	HC	ΔCTE	ΔCTC	ΔΔCt	2^-ΔΔCt				Raw Ct Value	Raw Ct Value	Raw Ct Value	Raw Ct Value	Raw Ct Value	Raw Ct Value	TE	HE	TC	HC	ΔCTE	ΔCTC	ΔΔCt	2^-ΔΔCt
	Referencing Gene	22.5962	23.2616	22.6883	23.4458	23.7432	23.2522	-	22.8487	-	23.4804	-1.60777	3.91678	-5.52454	46.0312			Referencing Gene	21.3774	21.3914	21.6176	22.3302	21.751	22.3727	-	21.4621	-	22.1513	-2.57396	3.12204	-5.69599	51.8399
	Tested Gene	21.1713	20.9708	21.5807	27.6519	26.9481	27.5915	21.2409	-	27.3972	-							Tested Gene	18.9666	18.9492	18.7488	25.2047	25.3615	25.2538	18.8882	-	25.2733	-

## Sheet: S2A Fig
HEK #1					HEK #2					HEK #3
	cilia	cells	proportion			cilia	cells	proportion			cilia	cells	proportion
0hr	100	343	29.1545		0hr	86	354	24.2938		0hr	107	391	27.3657
24hr	209	533	39.212		24hr	121	371	32.6146		24hr	127	390	32.5641
48hr	70	410	17.0732		48hr	90	366	24.5902		48hr	107	539	19.8516
72hr	61	338	18.0473		72hr	23	287	8.01394		72hr	94	398	23.6181

## Sheet: S3C Fig
Normalized fluorescence intensity
hTERT RPE-1
Treatment	Intensity
No SAG	0.205199
No SAG	1.07249
No SAG	0.769113
No SAG	0.675022
No SAG	1.08452
No SAG	0.127564
No SAG	0.914561
No SAG	1.04403
No SAG	0.796566
No SAG	1.40174
No SAG	0.536062
No SAG	0.981891
No SAG	0.285375
No SAG	0.780568
No SAG	0.330238
No SAG	1.28947
No SAG	1.74987
No SAG	0.338636
No SAG	1.48905
No SAG	0.921753
No SAG	1.53131
No SAG	0.827716
No SAG	1.49138
No SAG	0.569515
No SAG	1.07984
No SAG	0.622609
No SAG	0.814883
No SAG	1.34576
No SAG	0.82334
No SAG	0.677327
No SAG	0.589449
No SAG	0.446103
No SAG	0.180979
No SAG	0.835971
No SAG	0.584644
No SAG	0.831992
No SAG	1.00918
No SAG	1.53371
No SAG	0.637424
No SAG	1.49046
No SAG	0.230077
No SAG	0.753472
No SAG	1.07967
No SAG	0.999127
No SAG	1.023
No SAG	1.0022
No SAG	1.52603
No SAG	0.865964
No SAG	1.13371
No SAG	2.4294
No SAG	0.232455
No SAG	0.39577
No SAG	1.18144
No SAG	1.29396
No SAG	0.828794
No SAG	1.00276
No SAG	1.00048
No SAG	0.753752
No SAG	1.491
No SAG	0.749207
No SAG	2.17665
No SAG	0.578033
No SAG	2.07583
No SAG	1.01921
No SAG	1.18723
No SAG	0.273474
No SAG	1.0961
No SAG	0.364114
No SAG	1.49376
No SAG	1.19811
No SAG	0.632598
No SAG	1.94363
No SAG	1.50642
No SAG	1.56854
No SAG	1.99851
No SAG	1.13609
No SAG	1.37181
No SAG	2.03497
No SAG	0.655352
SAG	1.10283
SAG	0.939807
SAG	3.68862
SAG	0.0879309
SAG	0.0662921
SAG	0
SAG	0.738712
SAG	0.652686
SAG	0.941086
SAG	1.44067
SAG	0.157235
SAG	1.64365
SAG	0.893789
SAG	0
SAG	0.715689
SAG	0.175106
SAG	0.100109
SAG	0.399378
SAG	0.338645
SAG	0.556122
SAG	3.01072
SAG	1.10689
SAG	0.202363
SAG	0
SAG	0
SAG	0.511701
SAG	0.0537474
SAG	1.28474
SAG	0.0548066
SAG	0.0844088
SAG	0.892778
SAG	1.33103
SAG	3.35028
SAG	0.737308
SAG	0
SAG	0.647776
SAG	1.22536
SAG	2.54964
SAG	0.960803
SAG	0.878656
SAG	1.12223
SAG	1.94204
SAG	0.670744
SAG	1.0833
SAG	0.431185
SAG	1.09124
SAG	0.608254
SAG	1.18667
SAG	0.829065
SAG	0.382774
SAG	0
SAG	0.354866
SAG	0.498419
SAG	2.88219
SAG	0.987429
SAG	0.193967
SAG	0.353233
SAG	0.0185257
SAG	0.347648
SAG	0.235266
SAG	1.52682
SAG	1.24642
SAG	0.506457
SAG	2.15098
SAG	0.781795
SAG	0.200688
SAG	0.265121
SAG	1.61819
SAG	0.275908
SAG	0
SAG	0
SAG	0.461814
SAG	0.54289
SAG	0.3082
SAG	1.53358
SAG	0.651085
SAG	1.61043
SAG	0.152622
SAG	0
